# Supplementary material for: Integrative Multi-Omics Reveals Microbiome and Genome Streamlining Underlie Ecological Divergence in Chinese and Xinjiang Cordyceps: A Preliminary Study
Source: Int J Mol Sci. 2026 Jun 10;27(12):5241. doi: 10.3390/ijms27125241 (PMC13299506; doi:10.3390/ijms27125241)
Supplement: Supplementary file 1 [file ijms-27-05241-s001.zip]

Archive with 3 entries (3 files):
- Supplementary file S1.pdf
- Supplementary file S2.xls
- Supplementary file S3.xls
