# Supplementary material for: Integrative Multi-Omics Reveals Microbiome and Genome Streamlining Underlie Ecological Divergence in Chinese and Xinjiang Cordyceps: A Preliminary Study
Source: Int J Mol Sci. 2026 Jun 10;27(12):5241. doi: 10.3390/ijms27125241 (PMC13299506; doi:10.3390/ijms27125241)
Supplement: Supplementary file 1 [file ijms-27-05241-s001.zip › Supplementary file S2.xls]

#ASV_ID	X1	X2	X3	Q1	Q2	Q3	Taxonomy
ASV0	108847	90108	111862	0	0	0	k__Fungi;p__Ascomycota;c__Sordariomycetes;o__Hypocreales
ASV1	41	16	21	102211	103313	0	k__Fungi;p__Ascomycota;c__Sordariomycetes;o__Hypocreales;f__Ophiocordycipitaceae;g__Ophiocordyceps;s__Ophiocordyceps_sinensis
ASV2	0	0	0	0	0	104165	k__Fungi;p__Ascomycota;c__Sordariomycetes;o__Hypocreales;f__Ophiocordycipitaceae;g__Ophiocordyceps;s__Ophiocordyceps_sinensis
ASV3	0	0	0	15	0	230	k__Fungi;p__Ascomycota;c__Sordariomycetes;o__Hypocreales;f__Hypocreales_fam_Incertae_sedis;g__Hypocreales_gen_Incertae_sedis;s__Hypocreales_sp;sh__SH1289789.10FU
ASV4	203	163	214	0	0	0	k__Fungi;p__Ascomycota;c__Sordariomycetes;o__Hypocreales
ASV5	214	167	185	0	0	0	k__Fungi;p__Ascomycota;c__Sordariomycetes;o__Hypocreales
ASV6	149	151	192	0	0	0	k__Fungi;p__Ascomycota;c__Sordariomycetes;o__Hypocreales
ASV7	161	136	190	0	0	0	k__Fungi;p__Ascomycota;c__Sordariomycetes;o__Hypocreales
ASV8	187	0	219	0	0	0	k__Fungi;p__Ascomycota;c__Sordariomycetes;o__Hypocreales
ASV9	128	128	138	0	0	0	k__Fungi;p__Ascomycota;c__Sordariomycetes;o__Hypocreales
ASV10	116	87	91	0	0	0	k__Fungi;p__Ascomycota;c__Sordariomycetes;o__Hypocreales
ASV11	0	0	211	0	0	0	k__Fungi;p__Ascomycota;c__Sordariomycetes;o__Hypocreales
ASV14	69	45	62	0	0	0	k__Fungi;p__Ascomycota;c__Sordariomycetes;o__Hypocreales
ASV16	0	0	0	51	16	43	k__Fungi;p__Ascomycota;c__Saccharomycetes;o__Saccharomycetales;f__Metschnikowiaceae;g__Clavispora;s__Clavispora_reshetovae;sh__SH1217904.10FU
ASV17	164	0	0	0	0	0	k__Fungi;p__Ascomycota;c__Sordariomycetes;o__Hypocreales
ASV19	153	0	0	0	0	0	k__Fungi;p__Ascomycota;c__Sordariomycetes;o__Hypocreales
