# Supplementary material for: Integrative Multi-Omics Reveals Microbiome and Genome Streamlining Underlie Ecological Divergence in Chinese and Xinjiang Cordyceps: A Preliminary Study
Source: Int J Mol Sci. 2026 Jun 10;27(12):5241. doi: 10.3390/ijms27125241 (PMC13299506; doi:10.3390/ijms27125241)
Supplement: Supplementary file 1 [file ijms-27-05241-s001.zip › Supplementary file S3.xls]

#ASV_ID	X1	X2	X4	Q1	Q2	Q3	Taxonomy
ASV0	0	0	0	42622	55064	14369	k__Bacteria;p__Bacillota;c__Bacilli;o__Lactobacillales;f__Carnobacteriaceae;g__Carnobacterium;s__Carnobacterium_maltaromaticum
ASV2	0	0	0	17881	36352	115	k__Bacteria;p__Pseudomonadota;c__Gammaproteobacteria;o__Enterobacterales;f__Yersiniaceae
ASV3	0	0	0	3081	5275	0	k__Bacteria;p__Pseudomonadota;c__Gammaproteobacteria;o__Enterobacterales;f__Yersiniaceae
ASV4	5117	4920	4294	29	139	17	k__Bacteria;p__Pseudomonadota;c__Alphaproteobacteria;o__Hyphomicrobiales;f__Rhizobiaceae;g__Phyllobacterium
ASV5	0	0	0	98	521	10422	k__Bacteria;p__Pseudomonadota;c__Alphaproteobacteria;o__Hyphomicrobiales;f__Rhizobiaceae;g__Pseudochrobactrum
ASV6	1802	333	922	1072	686	3712	k__Bacteria;p__Pseudomonadota;c__Gammaproteobacteria;o__Pseudomonadales;f__Pseudomonadaceae;g__Pseudomonas
ASV7	0	0	0	7815	53	49	k__Bacteria;p__Pseudomonadota;c__Gammaproteobacteria;o__Enterobacterales;f__Yersiniaceae;g__Rahnella
ASV8	0	0	0	871	163	2696	k__Bacteria;p__Pseudomonadota;c__Gammaproteobacteria;o__Lysobacterales;f__Lysobacteraceae;g__Stenotrophomonas
ASV9	0	0	0	1303	938	4242	k__Bacteria;p__Bacteroidota;c__Bacteroidia;o__Sphingobacteriales;f__Sphingobacteriaceae;g__Pedobacter;s__Pedobacter_antarcticus
ASV10	107	234	0	1857	2507	1006	k__Bacteria;p__Pseudomonadota;c__Gammaproteobacteria;o__Pseudomonadales;f__Pseudomonadaceae;g__Pseudomonas
ASV11	0	0	0	542	3657	1641	k__Bacteria;p__Pseudomonadota;c__Gammaproteobacteria;o__Burkholderiales;f__Oxalobacteraceae
ASV12	0	0	0	3	55	3939	k__Bacteria;p__Bacteroidota;c__Bacteroidia;o__Flavobacteriales;f__Weeksellaceae;g__Chryseobacterium
ASV13	483	503	0	2892	0	645	k__Bacteria;p__Pseudomonadota;c__Gammaproteobacteria;o__Pseudomonadales;f__Pseudomonadaceae;g__Pseudomonas
ASV14	692	584	2327	24	115	66	k__Bacteria;p__Pseudomonadota;c__Alphaproteobacteria;o__Hyphomicrobiales;f__Xanthobacteraceae;g__Bradyrhizobium
ASV15	2	0	0	914	138	2550	k__Bacteria;p__Pseudomonadota;c__Gammaproteobacteria;o__Lysobacterales;f__Lysobacteraceae;g__Stenotrophomonas
ASV16	0	0	0	3349	0	0	k__Bacteria;p__Pseudomonadota;c__Gammaproteobacteria;o__Pseudomonadales;f__Pseudomonadaceae;g__Pseudomonas
ASV17	0	0	3095	0	0	0	k__Bacteria;p__Pseudomonadota;c__Gammaproteobacteria;o__unclassified_Gammaproteobacteria;f__unclassified_Gammaproteobacteria;g__Acidibacter;s__unclassified_Acidibacter
ASV18	0	0	0	2929	2	0	k__Bacteria
ASV19	0	0	0	2739	56	0	k__Bacteria;p__Pseudomonadota;c__Gammaproteobacteria;o__Enterobacterales;f__Yersiniaceae;g__Rahnella
ASV20	0	0	0	139	107	623	k__Bacteria;p__Pseudomonadota;c__Alphaproteobacteria;o__Hyphomicrobiales;f__Rhizobiaceae;g__Brucella
ASV21	0	0	0	1279	283	283	k__Bacteria;p__Bacteroidota;c__Bacteroidia;o__Sphingobacteriales;f__Sphingobacteriaceae;g__Sphingobacterium
ASV22	761	363	1520	0	0	0	k__Bacteria;p__Pseudomonadota;c__Alphaproteobacteria;o__Hyphomicrobiales;f__Xanthobacteraceae;g__Bradyrhizobium
ASV23	2036	19	137	46	57	11	k__Bacteria;p__Actinomycetota;c__Actinobacteria;o__Mycobacteriales;f__Nocardiaceae;g__Rhodococcus
ASV24	952	521	565	73	15	55	k__Bacteria;p__Pseudomonadota;c__Alphaproteobacteria;o__Hyphomicrobiales;f__Xanthobacteraceae;g__Tardiphaga
ASV25	259	1590	18	115	90	251	k__Bacteria;p__Pseudomonadota;c__Gammaproteobacteria;o__Burkholderiales;f__Oxalobacteraceae;g__Janthinobacterium
ASV26	30	58	0	1887	117	0	k__Bacteria;p__Pseudomonadota;c__Gammaproteobacteria;o__Enterobacterales;f__Yersiniaceae;g__Serratia
ASV27	661	1257	186	0	8	0	k__Bacteria;p__Pseudomonadota;c__Gammaproteobacteria;o__Lysobacterales;f__Rhodanobacteraceae;g__Luteibacter
ASV28	0	11	0	594	145	1003	k__Bacteria;p__Pseudomonadota;c__Gammaproteobacteria;o__Burkholderiales;f__Comamonadaceae;g__Comamonas
ASV29	0	0	0	1050	861	0	k__Bacteria;p__Pseudomonadota;c__Gammaproteobacteria;o__Enterobacterales;f__Yersiniaceae;g__Rouxiella
ASV30	0	0	0	98	156	94	k__Bacteria;p__Bacteroidota;c__Bacteroidia;o__Cytophagales;f__Spirosomataceae;g__Dyadobacter
ASV31	0	0	0	294	256	894	k__Bacteria;p__Pseudomonadota;c__Alphaproteobacteria;o__Hyphomicrobiales;f__Rhizobiaceae;g__Agrobacterium
ASV32	231	857	946	0	0	0	k__Bacteria;p__Pseudomonadota;c__Alphaproteobacteria;o__Hyphomicrobiales;f__Rhizobiaceae;g__Mesorhizobium
ASV33	0	0	0	1399	204	180	k__Bacteria;p__Bacteroidota;c__Bacteroidia;o__Flavobacteriales;f__Flavobacteriaceae;g__Flavobacterium
ASV34	37	0	0	128	917	90	k__Bacteria;p__Pseudomonadota;c__Gammaproteobacteria;o__Lysobacterales;f__Lysobacteraceae;g__Stenotrophomonas
ASV36	0	0	0	53	431	1223	k__Bacteria;p__Pseudomonadota;c__Gammaproteobacteria;o__Burkholderiales;f__Alcaligenaceae;g__Achromobacter
ASV37	1075	570	63	0	0	0	k__Bacteria;p__Pseudomonadota;c__Gammaproteobacteria;o__Pseudomonadales;f__Pseudomonadaceae;g__Pseudomonas
ASV38	0	0	0	198	158	335	k__Bacteria;p__Pseudomonadota;c__Gammaproteobacteria;o__Burkholderiales;f__Comamonadaceae;g__Comamonas;s__Comamonas_koreensis
ASV39	66	194	9	23	13	61	k__Bacteria;p__Pseudomonadota;c__Gammaproteobacteria;o__Pseudomonadales;f__Moraxellaceae;g__Enhydrobacter
ASV40	0	1162	527	0	0	0	k__Bacteria;p__Pseudomonadota;c__Alphaproteobacteria;o__Hyphomicrobiales;f__Xanthobacteraceae
ASV41	186	93	957	0	0	0	k__Bacteria;p__Bacillota;c__Bacilli;o__Mycoplasmatales;f__Mycoplasmataceae;g__Spiroplasma;s__unclassified_Spiroplasma
ASV42	99	43	0	251	83	1073	k__Bacteria;p__Pseudomonadota;c__Gammaproteobacteria;o__Pseudomonadales;f__Pseudomonadaceae;g__Pseudomonas
ASV43	0	0	0	1656	0	0	k__Bacteria;p__Pseudomonadota;c__Gammaproteobacteria;o__Enterobacterales;f__Yersiniaceae
ASV44	0	0	0	37	98	4	k__Bacteria;p__Actinomycetota;c__Actinobacteria;o__Mycobacteriales;f__Tsukamurellaceae;g__Tsukamurella
ASV45	759	234	268	0	0	7	k__Bacteria;p__Pseudomonadota;c__Alphaproteobacteria;o__Sphingomonadales;f__Sphingomonadaceae;g__Sphingomonas
ASV46	0	27	1503	0	0	0	k__Bacteria;p__Actinomycetota;c__Thermoleophilia;o__Solirubrobacterales;f__Solirubrobacteraceae;g__Baekduia
ASV47	769	389	97	0	0	0	k__Bacteria;p__Pseudomonadota;c__Alphaproteobacteria;o__Hyphomicrobiales;f__Rhizobiaceae;g__Rhizobium
ASV48	8	1407	0	0	0	0	k__Bacteria;p__Pseudomonadota;c__Alphaproteobacteria;o__Sphingomonadales;f__Sphingomonadaceae;g__Sphingomonas;s__Sphingomonadaceae_bacterium_KVD-unk-20
ASV49	309	245	0	89	361	209	k__Bacteria;p__Pseudomonadota;c__Gammaproteobacteria;o__Pseudomonadales;f__Pseudomonadaceae;g__Pseudomonas
ASV50	0	0	0	40	0	1155	k__Bacteria;p__Pseudomonadota;c__Gammaproteobacteria;o__Burkholderiales;f__Comamonadaceae;g__Variovorax
ASV51	0	0	0	1309	47	0	k__Bacteria;p__Pseudomonadota;c__Gammaproteobacteria;o__Enterobacterales;f__Yersiniaceae;g__Rahnella
ASV52	0	0	0	159	145	42	k__Bacteria;p__Bacteroidota;c__Bacteroidia;o__Sphingobacteriales;f__Sphingobacteriaceae;g__Pedobacter;s__Pedobacter_boryungensis
ASV53	102	104	407	54	45	528	k__Bacteria;p__Pseudomonadota;c__Gammaproteobacteria;o__Pseudomonadales;f__Pseudomonadaceae;g__Pseudomonas
ASV54	1041	114	0	0	0	0	k__Bacteria;p__Pseudomonadota;c__Gammaproteobacteria;o__Burkholderiales;f__Oxalobacteraceae;g__Collimonas
ASV55	344	813	28	0	0	0	k__Bacteria;p__Pseudomonadota;c__Gammaproteobacteria;o__Pseudomonadales;f__Pseudomonadaceae;g__Pseudomonas
ASV56	243	571	403	0	14	0	k__Bacteria;p__Pseudomonadota;c__Alphaproteobacteria;o__Hyphomicrobiales;f__Xanthobacteraceae;g__unclassified_Xanthobacteraceae
ASV57	338	75	489	0	0	0	k__Bacteria;p__Actinomycetota;c__Actinobacteria;o__Mycobacteriales;f__Mycobacteriaceae;g__Mycobacterium
ASV58	0	0	0	77	10	3	k__Bacteria;p__Bacteroidota;c__Bacteroidia;o__Flavobacteriales;f__Flavobacteriaceae;g__Flavobacterium;s__Flavobacterium_sp._B202
ASV59	0	0	0	12	179	380	k__Bacteria;p__Bacteroidota;c__Bacteroidia;o__Sphingobacteriales;f__Sphingobacteriaceae;g__Pedobacter
ASV60	0	0	0	0	478	611	k__Bacteria;p__Pseudomonadota;c__Gammaproteobacteria;o__Burkholderiales;f__Alcaligenaceae;g__Achromobacter
ASV61	678	189	114	0	0	0	k__Bacteria;p__Pseudomonadota;c__Gammaproteobacteria;o__Burkholderiales;f__Burkholderiaceae;g__Burkholderia-Caballeronia-Paraburkholderia
ASV62	9	24	1004	0	0	0	k__Bacteria;p__Pseudomonadota;c__Alphaproteobacteria;o__Hyphomicrobiales;f__Xanthobacteraceae;g__Rhodoplanes;s__unclassified_Rhodoplanes
ASV63	0	1044	0	0	0	0	k__Bacteria
ASV64	0	0	0	294	31	36	k__Bacteria;p__Pseudomonadota;c__Gammaproteobacteria;o__Burkholderiales;f__Comamonadaceae;g__Comamonas;s__Comamonadaceae_bacterium_HBT44-5
ASV65	0	0	0	155	76	0	k__Bacteria;p__Pseudomonadota;c__Gammaproteobacteria;o__Enterobacterales;f__Yersiniaceae
ASV66	0	0	0	46	129	20	k__Bacteria;p__Pseudomonadota;c__Alphaproteobacteria;o__Caulobacterales;f__Caulobacteraceae;g__Brevundimonas
ASV67	0	0	0	91	248	461	k__Bacteria;p__Pseudomonadota;c__Gammaproteobacteria;o__Burkholderiales;f__Oxalobacteraceae
ASV68	0	58	900	0	0	0	k__Bacteria;p__Actinomycetota;c__Thermoleophilia;o__Solirubrobacterales;f__Solirubrobacteraceae
ASV69	0	0	0	0	0	52	k__Bacteria;p__Pseudomonadota;c__Gammaproteobacteria;o__Enterobacterales;f__Yersiniaceae
ASV70	64	158	569	0	0	0	k__Bacteria;p__Pseudomonadota;c__Alphaproteobacteria;o__Hyphomicrobiales;f__Xanthobacteraceae
ASV71	0	0	0	147	94	290	k__Bacteria;p__Pseudomonadota;c__Alphaproteobacteria;o__Hyphomicrobiales;f__Devosiaceae;g__Devosia
ASV72	17	633	134	0	0	0	k__Bacteria;p__Pseudomonadota;c__Gammaproteobacteria;o__Lysobacterales;f__Rhodanobacteraceae;g__Luteibacter;s__Luteibacter_sp._CR_3-3
ASV73	748	21	0	0	0	0	k__Bacteria;p__Pseudomonadota;c__Gammaproteobacteria;o__Burkholderiales;f__Oxalobacteraceae
ASV74	0	0	0	373	148	214	k__Bacteria;p__Pseudomonadota;c__Gammaproteobacteria;o__Pseudomonadales;f__Pseudomonadaceae;g__Pseudomonas
ASV75	0	0	0	437	281	0	k__Bacteria;p__Pseudomonadota;c__Gammaproteobacteria;o__Enterobacterales;f__Enterobacteriaceae
ASV76	0	0	0	0	57	0	k__Bacteria;p__Bacteroidota;c__Bacteroidia;o__Cytophagales;f__Spirosomataceae;g__Dyadobacter
ASV78	0	0	0	0	0	9	k__Bacteria;p__Pseudomonadota;c__Gammaproteobacteria;o__Enterobacterales;f__Yersiniaceae
ASV79	0	0	0	0	0	690	k__Bacteria;p__Pseudomonadota;c__Gammaproteobacteria;o__Pseudomonadales;f__Pseudomonadaceae;g__Pseudomonas
ASV80	21	0	0	66	45	30	k__Bacteria;p__Actinomycetota;c__Actinobacteria;o__Micrococcales;f__Microbacteriaceae;g__Microbacterium
ASV81	0	0	52	128	140	138	k__Bacteria;p__Pseudomonadota;c__Gammaproteobacteria;o__Pseudomonadales;f__Pseudomonadaceae;g__Pseudomonas
ASV82	0	0	0	228	116	71	k__Bacteria;p__Pseudomonadota;c__Alphaproteobacteria;o__Hyphomicrobiales;f__Rhizobiaceae;g__Brucella
ASV83	0	0	0	61	66	138	k__Bacteria;p__Pseudomonadota;c__Gammaproteobacteria;o__Burkholderiales;f__Comamonadaceae
ASV84	486	17	0	0	0	0	k__Bacteria;p__Bacteroidota;c__Bacteroidia;o__Sphingobacteriales;f__Sphingobacteriaceae;g__Pedobacter
ASV85	0	0	0	158	0	0	k__Bacteria;p__Pseudomonadota;c__Gammaproteobacteria;o__Pseudomonadales;f__Pseudomonadaceae;g__Pseudomonas
ASV86	0	0	0	3	20	17	k__Bacteria;p__Bacteroidota;c__Bacteroidia;o__Flavobacteriales;f__Crocinitomicaceae;g__Fluviicola;s__unclassified_Fluviicola
ASV87	0	0	602	0	0	0	k__Bacteria;p__Actinomycetota;c__Actinobacteria;o__Frankiales;f__Frankiaceae;g__Jatrophihabitans;s__unclassified_Jatrophihabitans
ASV88	0	595	0	0	0	0	k__Bacteria;p__Pseudomonadota;c__Gammaproteobacteria;o__Pseudomonadales;f__Pseudomonadaceae;g__Pseudomonas
ASV89	0	0	0	219	121	208	k__Bacteria;p__Pseudomonadota;c__Gammaproteobacteria;o__Burkholderiales;f__Oxalobacteraceae;g__Janthinobacterium
ASV90	0	0	0	18	211	0	k__Bacteria;p__Actinomycetota;c__Actinobacteria;o__Micrococcales;f__Microbacteriaceae;g__Microbacterium
ASV91	563	0	0	0	0	0	k__Bacteria;p__Pseudomonadota;c__Gammaproteobacteria;o__Burkholderiales;f__Oxalobacteraceae
ASV92	34	0	0	325	0	32	k__Bacteria;p__Pseudomonadota;c__Gammaproteobacteria;o__Pseudomonadales;f__Pseudomonadaceae;g__Pseudomonas
ASV93	0	0	0	102	135	95	k__Bacteria;p__Pseudomonadota;c__Alphaproteobacteria;o__Acetobacterales;f__Acetobacteraceae;g__Roseomonas
ASV94	116	159	55	23	87	19	k__Bacteria;p__Pseudomonadota;c__Gammaproteobacteria;o__Burkholderiales;f__Comamonadaceae;g__Variovorax
ASV95	0	0	0	8	61	457	k__Bacteria;p__Pseudomonadota;c__Gammaproteobacteria;o__Burkholderiales;f__Comamonadaceae;g__Delftia
ASV96	518	0	0	0	0	0	k__Bacteria;p__Bacteroidota;c__Bacteroidia;o__Sphingobacteriales;f__Sphingobacteriaceae;g__Pedobacter
ASV97	0	0	0	471	13	14	k__Bacteria;p__Bacteroidota;c__Bacteroidia;o__Flavobacteriales;f__Weeksellaceae;g__Chryseobacterium;s__Chryseobacterium_piscium
ASV98	0	0	0	19	0	0	k__Bacteria;p__Actinomycetota;c__Actinobacteria;o__Micrococcales;f__Microbacteriaceae
ASV99	35	97	0	15	25	15	k__Bacteria;p__Pseudomonadota;c__Alphaproteobacteria;o__Caulobacterales;f__Caulobacteraceae;g__Brevundimonas
ASV100	0	0	0	501	0	0	k__Bacteria;p__Pseudomonadota;c__Gammaproteobacteria;o__Lysobacterales;f__Lysobacteraceae;g__Stenotrophomonas
ASV101	0	0	0	0	360	149	k__Bacteria;p__Bacteroidota;c__Bacteroidia;o__Flavobacteriales;f__Weeksellaceae;g__Chryseobacterium;s__Flavobacterium_sp._C5
ASV102	0	0	0	0	23	7	k__Bacteria;p__Pseudomonadota;c__Gammaproteobacteria;o__Pseudomonadales;f__Moraxellaceae;g__Acinetobacter
ASV103	92	239	84	0	8	0	k__Bacteria;p__Pseudomonadota;c__Gammaproteobacteria;o__Burkholderiales;f__Burkholderiaceae;g__Burkholderia-Caballeronia-Paraburkholderia
ASV104	0	483	12	0	0	0	k__Bacteria;p__Pseudomonadota;c__Gammaproteobacteria;o__Burkholderiales;f__Comamonadaceae;g__unclassified_Comamonadaceae
ASV105	2	11	0	244	89	0	k__Bacteria;p__Pseudomonadota;c__Alphaproteobacteria;o__Hyphomicrobiales;f__Rhizobiaceae
ASV106	113	78	287	0	0	0	k__Bacteria;p__Pseudomonadota;c__Alphaproteobacteria;o__Hyphomicrobiales;f__Xanthobacteraceae;g__Bradyrhizobium
ASV107	0	0	487	0	0	0	k__Bacteria;p__Actinomycetota;c__Actinobacteria;o__Micrococcales;f__Microbacteriaceae
ASV108	0	12	468	0	0	0	k__Bacteria;p__Pseudomonadota;c__Gammaproteobacteria;o__Burkholderiales;f__Comamonadaceae
ASV109	22	0	432	0	0	0	k__Bacteria;p__Pseudomonadota;c__Alphaproteobacteria;o__Hyphomicrobiales;f__Xanthobacteraceae
ASV110	68	205	196	0	0	0	k__Bacteria;p__Pseudomonadota;c__Alphaproteobacteria;o__Azospirillales;f__Inquilinaceae;g__Inquilinus
ASV111	0	0	0	172	267	0	k__Bacteria;p__Pseudomonadota;c__Gammaproteobacteria;o__Pseudomonadales;f__Pseudomonadaceae;g__Pseudomonas
ASV112	0	0	0	0	270	192	k__Bacteria;p__Pseudomonadota;c__Gammaproteobacteria;o__Pseudomonadales;f__Pseudomonadaceae;g__Pseudomonas
ASV113	0	0	459	0	0	0	k__Bacteria;p__Pseudomonadota;c__Alphaproteobacteria;o__Reyranellales;f__Reyranellaceae;g__Reyranella
ASV114	0	0	0	35	100	66	k__Bacteria;p__Pseudomonadota;c__Alphaproteobacteria;o__Hyphomicrobiales;f__Rhizobiaceae
ASV115	0	0	0	17	68	27	k__Bacteria;p__Pseudomonadota;c__Gammaproteobacteria;o__Enterobacterales
ASV116	0	0	0	102	92	0	k__Bacteria;p__Actinomycetota;c__Actinobacteria;o__Micrococcales;f__Microbacteriaceae;g__Microbacterium
ASV118	0	423	0	0	0	0	k__Bacteria;p__Pseudomonadota;c__Gammaproteobacteria;o__Burkholderiales;f__Oxalobacteraceae;g__Collimonas;s__Collimonas_fungivorans
ASV119	114	270	0	0	0	0	k__Bacteria;p__Pseudomonadota;c__Gammaproteobacteria;o__Burkholderiales;f__Oxalobacteraceae;g__Janthinobacterium
ASV120	178	27	162	0	0	0	k__Bacteria;p__Pseudomonadota;c__Alphaproteobacteria;o__Hyphomicrobiales;f__Rhizobiaceae;g__Phyllobacterium
ASV121	0	0	0	167	35	54	k__Bacteria;p__Pseudomonadota;c__Gammaproteobacteria;o__Burkholderiales;f__Alcaligenaceae;g__Verticiella
ASV122	82	148	184	0	4	0	k__Bacteria;p__Pseudomonadota;c__Alphaproteobacteria;o__Hyphomicrobiales;f__Rhizobiaceae;g__Mesorhizobium
ASV123	0	0	0	385	0	16	k__Bacteria;p__Pseudomonadota;c__Gammaproteobacteria;o__Enterobacterales;f__Yersiniaceae;g__Rouxiella
ASV124	60	0	313	0	9	0	k__Bacteria;p__Actinomycetota;c__Actinobacteria;o__Mycobacteriales;f__Mycobacteriaceae;g__Mycobacterium
ASV125	0	0	29	0	0	0	k__Bacteria;p__Pseudomonadota;c__Alphaproteobacteria;o__Hyphomicrobiales;f__Rhizobiaceae;g__Rhizobium
ASV126	148	5	15	0	0	0	k__Bacteria;p__Pseudomonadota;c__Gammaproteobacteria;o__Burkholderiales;f__Methylophilaceae
ASV127	12	4	2	36	42	64	k__Bacteria;p__Pseudomonadota;c__Alphaproteobacteria;o__Hyphomicrobiales;f__Kaistiaceae;g__Kaistia
ASV128	0	0	386	0	0	0	k__Bacteria;p__Actinomycetota;c__Actinobacteria;o__Micromonosporales;f__Micromonosporaceae
ASV129	0	41	341	0	0	0	k__Bacteria;p__Pseudomonadota;c__Alphaproteobacteria;o__Hyphomicrobiales;f__Hyphomicrobiaceae;g__Hyphomicrobium;s__unclassified_Hyphomicrobium
ASV130	0	0	0	380	0	0	k__Bacteria;p__Pseudomonadota;c__Gammaproteobacteria;o__Enterobacterales;f__Yersiniaceae
ASV131	53	25	0	0	219	0	k__Bacteria;p__Pseudomonadota;c__Gammaproteobacteria;o__Enterobacterales;f__Yersiniaceae
ASV132	0	376	0	0	0	0	k__Bacteria;p__Pseudomonadota;c__Gammaproteobacteria;o__Lysobacterales;f__Rhodanobacteraceae;g__Dyella
ASV133	8	33	4	10	37	27	k__Bacteria;p__Bacteroidota;c__Bacteroidia;o__Flavobacteriales;f__Weeksellaceae;g__Chryseobacterium
ASV134	0	372	0	0	0	0	k__Bacteria;p__Pseudomonadota;c__Gammaproteobacteria;o__Lysobacterales;f__Rhodanobacteraceae;g__Dyella
ASV135	67	299	0	0	0	0	k__Bacteria;p__Bacteroidota;c__Bacteroidia;o__Sphingobacteriales;f__Sphingobacteriaceae;g__Mucilaginibacter;s__Mucilaginibacter_sp._OK268
ASV136	0	0	0	0	0	44	k__Bacteria;p__Bacteroidota;c__Bacteroidia;o__Cytophagales;f__Spirosomataceae;g__Dyadobacter
ASV137	0	364	0	0	0	0	k__Bacteria;p__Pseudomonadota;c__Alphaproteobacteria;o__Sphingomonadales;f__Sphingomonadaceae
ASV138	0	9	344	0	0	0	k__Bacteria;p__Actinomycetota;c__Thermoleophilia;o__Solirubrobacterales;f__Solirubrobacteraceae
ASV139	0	226	134	0	0	0	k__Bacteria;p__Pseudomonadota;c__Alphaproteobacteria;o__Hyphomicrobiales;f__Xanthobacteraceae;g__Bradyrhizobium
ASV140	95	63	9	0	25	168	k__Bacteria;p__Pseudomonadota;c__Gammaproteobacteria;o__Burkholderiales;f__Oxalobacteraceae;g__Janthinobacterium
ASV141	0	4	343	0	0	0	k__Bacteria;p__Actinomycetota;c__Actinobacteria;o__Mycobacteriales;f__Mycobacteriaceae;g__Mycobacterium;s__Mycobacterium_sp._BJC15-C37
ASV142	10	10	327	0	0	0	k__Bacteria;p__Pseudomonadota;c__Alphaproteobacteria;o__Hyphomicrobiales;f__Hyphomicrobiaceae;g__Hyphomicrobium
ASV143	42	15	275	0	0	0	k__Bacteria;p__Actinomycetota;c__Actinobacteria;o__Propionibacteriales;f__Nocardioidaceae;g__Kribbella
ASV144	0	0	0	111	37	0	k__Bacteria;p__Pseudomonadota;c__Gammaproteobacteria;o__Enterobacterales
ASV146	0	16	0	53	68	46	k__Bacteria;p__Pseudomonadota;c__Alphaproteobacteria;o__Hyphomicrobiales;f__Rhizobiaceae
ASV147	16	212	110	0	0	0	k__Bacteria;p__Pseudomonadota;c__Alphaproteobacteria;o__Hyphomicrobiales;f__Labraceae;g__Labrys
ASV148	0	0	0	9	32	0	k__Bacteria;p__Actinomycetota;c__Actinobacteria;o__Micrococcales;f__Microbacteriaceae
ASV149	0	0	0	19	35	118	k__Bacteria;p__Pseudomonadota;c__Gammaproteobacteria;o__Pseudomonadales;f__Pseudomonadaceae;g__Pseudomonas
ASV150	197	118	0	0	0	0	k__Bacteria;p__Pseudomonadota;c__Alphaproteobacteria;o__Hyphomicrobiales;f__Rhizobiaceae;g__Rhizobium
ASV151	0	0	0	192	30	25	k__Bacteria;p__Pseudomonadota;c__Alphaproteobacteria;o__Sphingomonadales;f__Sphingomonadaceae;g__Sphingobium
ASV152	124	52	67	0	0	0	k__Bacteria;p__Pseudomonadota;c__Gammaproteobacteria;o__Pseudomonadales;f__Pseudomonadaceae;g__Pseudomonas
ASV153	0	0	0	179	74	38	k__Bacteria;p__Pseudomonadota;c__Gammaproteobacteria;o__Pseudomonadales;f__Pseudomonadaceae;g__Pseudomonas
ASV154	0	0	317	0	0	0	k__Bacteria;p__Pseudomonadota;c__Alphaproteobacteria;o__Caulobacterales;f__Caulobacteraceae;g__unclassified_Caulobacteraceae
ASV155	0	0	0	23	51	187	k__Bacteria;p__Bacteroidota;c__Bacteroidia;o__Flavobacteriales;f__Flavobacteriaceae;g__Flavobacterium
ASV157	45	0	179	0	49	0	k__Bacteria;p__Actinomycetota;c__Actinobacteria;o__Micrococcales;f__Microbacteriaceae
ASV158	37	45	23	56	0	45	k__Bacteria;p__Pseudomonadota;c__Gammaproteobacteria;o__Pseudomonadales;f__Pseudomonadaceae;g__Pseudomonas
ASV160	0	327	0	0	0	0	k__Bacteria;p__Pseudomonadota;c__Gammaproteobacteria;o__Burkholderiales;f__Oxalobacteraceae;g__Duganella
ASV161	0	0	0	44	209	73	k__Bacteria;p__Pseudomonadota;c__Alphaproteobacteria;o__Hyphomicrobiales;f__Rhizobiaceae;g__Brucella
ASV162	32	292	0	0	0	0	k__Bacteria;p__Pseudomonadota;c__Alphaproteobacteria;o__Hyphomicrobiales;f__Beijerinckiaceae;g__Bosea
ASV163	0	0	0	0	129	0	k__Bacteria;p__Pseudomonadota;c__Gammaproteobacteria;o__Lysobacterales;f__Lysobacteraceae;g__Stenotrophomonas
ASV164	121	22	0	0	0	10	k__Bacteria;p__Pseudomonadota;c__Alphaproteobacteria;o__Hyphomicrobiales;f__Rhizobiaceae;g__Pararhizobium
ASV165	0	0	0	0	51	71	k__Bacteria;p__Pseudomonadota;c__Gammaproteobacteria;o__Burkholderiales;f__Comamonadaceae;g__Lampropedia
ASV166	0	0	0	183	0	0	k__Bacteria;p__Bacteroidota;c__Bacteroidia;o__Sphingobacteriales;f__Sphingobacteriaceae;g__Pedobacter
ASV167	0	0	0	13	64	37	k__Bacteria;p__Pseudomonadota;c__Gammaproteobacteria;o__Burkholderiales;f__Methylophilaceae;g__Methylobacillus
ASV168	0	76	232	0	0	0	k__Bacteria;p__Pseudomonadota;c__Alphaproteobacteria;o__Micropepsales;f__Micropepsaceae;g__unclassified_Micropepsaceae
ASV169	142	68	0	105	0	0	k__Bacteria;p__Pseudomonadota;c__Gammaproteobacteria;o__Pseudomonadales;f__Pseudomonadaceae;g__Pseudomonas
ASV170	122	38	0	0	0	91	k__Bacteria;p__Bacteroidota;c__Bacteroidia;o__Cytophagales;f__Spirosomataceae;g__Dyadobacter
ASV171	0	0	0	110	70	113	k__Bacteria;p__Bacteroidota;c__Bacteroidia;o__Flavobacteriales;f__Flavobacteriaceae;g__Flavobacterium;s__Flavobacterium_sp._F4
ASV172	73	132	49	0	0	0	k__Bacteria;p__Actinomycetota;c__Thermoleophilia;o__Gaiellales;f__Gaiellaceae;g__Gaiella;s__unclassified_Gaiella
ASV173	13	273	0	0	0	0	k__Bacteria;p__Pseudomonadota;c__Alphaproteobacteria;o__Azospirillales;f__Inquilinaceae;g__Inquilinus
ASV174	12	293	0	0	0	0	k__Bacteria;p__Bacteroidota;c__Bacteroidia;o__Sphingobacteriales;f__Sphingobacteriaceae;g__Mucilaginibacter;s__Sphingobacteriaceae_bacterium_kmd_006
ASV175	0	0	0	37	73	191	k__Bacteria;p__Bacteroidota;c__Bacteroidia;o__Sphingobacteriales;f__Sphingobacteriaceae;g__Pedobacter
ASV176	0	299	0	0	0	0	Unassigned
ASV177	0	0	0	31	70	0	k__Bacteria;p__Pseudomonadota;c__Gammaproteobacteria;o__Burkholderiales;f__Comamonadaceae;g__Variovorax
ASV179	0	0	0	128	76	43	k__Bacteria;p__Bacteroidota;c__Bacteroidia;o__Flavobacteriales;f__Flavobacteriaceae
ASV180	68	81	100	0	0	0	k__Bacteria;p__Pseudomonadota;c__Alphaproteobacteria;o__Hyphomicrobiales;f__Xanthobacteraceae;g__unclassified_Xanthobacteraceae
ASV182	0	0	0	61	116	0	k__Bacteria;p__Pseudomonadota;c__Alphaproteobacteria;o__Rhodobacterales;f__Paracoccaceae
ASV184	25	135	112	0	0	0	k__Bacteria;p__Pseudomonadota;c__Gammaproteobacteria;o__Burkholderiales;f__Comamonadaceae
ASV185	131	83	0	0	0	0	k__Bacteria;p__Bacteroidota;c__Bacteroidia;o__Sphingobacteriales;f__Sphingobacteriaceae;g__Pedobacter
ASV186	15	91	91	0	0	0	k__Bacteria;p__Pseudomonadota;c__Gammaproteobacteria;o__Rickettsiellales;f__Rickettsiellaceae;g__Rickettsiella;s__unclassified_Rickettsiella
ASV187	0	0	0	0	56	218	k__Bacteria;p__Pseudomonadota;c__Gammaproteobacteria;o__Burkholderiales;f__Oxalobacteraceae
ASV188	0	0	0	0	74	142	k__Bacteria;p__Bacteroidota;c__Bacteroidia;o__Sphingobacteriales;f__Sphingobacteriaceae;g__Pedobacter
ASV189	0	0	0	50	0	0	k__Bacteria;p__Actinomycetota;c__Actinobacteria;o__Micrococcales;f__Microbacteriaceae
ASV190	0	0	0	64	200	0	k__Bacteria;p__Pseudomonadota;c__Gammaproteobacteria;o__Enterobacterales;f__Enterobacteriaceae
ASV191	51	30	0	32	141	7	k__Bacteria;p__Pseudomonadota;c__Gammaproteobacteria;o__Pseudomonadales;f__Moraxellaceae;g__Aquirhabdus;s__Moraxellaceae_bacterium_HYN0046
ASV192	0	0	0	84	67	0	k__Bacteria;p__Actinomycetota;c__Actinobacteria;o__Micrococcales;f__Microbacteriaceae
ASV193	0	0	0	0	247	0	k__Bacteria;p__Pseudomonadota;c__Gammaproteobacteria;o__Enterobacterales;f__Enterobacteriaceae
ASV194	0	0	0	73	91	39	Unassigned
ASV195	0	255	0	0	0	0	k__Bacteria;p__Pseudomonadota;c__Gammaproteobacteria;o__Lysobacterales;f__Rhodanobacteraceae;g__Dokdonella
ASV196	0	254	0	0	0	0	k__Bacteria;p__Pseudomonadota;c__Gammaproteobacteria;o__Lysobacterales;f__Rhodanobacteraceae;g__Rhodanobacter
ASV197	50	90	0	0	42	27	k__Bacteria;p__Pseudomonadota;c__Alphaproteobacteria;o__Hyphomicrobiales;f__Rhizobiaceae;g__Mesorhizobium
ASV198	18	28	156	0	0	0	k__Bacteria;p__Actinomycetota;c__Actinobacteria;o__Frankiales;f__Nakamurellaceae;g__Nakamurella
ASV199	0	0	0	32	75	15	k__Bacteria;p__Pseudomonadota;c__Alphaproteobacteria;o__Rhodobacterales;f__Paracoccaceae;g__Ketogulonicigenium
ASV200	0	0	247	0	0	0	k__Bacteria;p__Actinomycetota;c__Thermoleophilia;o__Solirubrobacterales;f__Solirubrobacteraceae;g__Baekduia;s__unclassified_Baekduia
ASV201	0	0	0	178	67	0	k__Bacteria;p__Bacteroidota;c__Bacteroidia;o__Sphingobacteriales;f__Sphingobacteriaceae;g__Pedobacter
ASV202	0	0	0	9	73	57	k__Bacteria;p__Pseudomonadota;c__Alphaproteobacteria;o__Acetobacterales;f__Acetobacteraceae;g__Roseococcus;s__unclassified_Roseococcus
ASV203	0	0	0	20	0	0	k__Bacteria;p__Bacteroidota;c__Bacteroidia;o__Chitinophagales;f__Chitinophagaceae;g__Aurantisolimonas;s__unclassified_Aurantisolimonas
ASV204	0	0	0	42	37	10	k__Bacteria;p__Pseudomonadota;c__Alphaproteobacteria;o__Sphingomonadales;f__Sphingomonadaceae;g__Novosphingobium
ASV205	105	50	75	0	0	0	k__Bacteria;p__Pseudomonadota;c__Gammaproteobacteria;o__Burkholderiales;f__Burkholderiaceae;g__Burkholderia-Caballeronia-Paraburkholderia
ASV206	0	0	0	239	0	0	k__Bacteria;p__Bacteroidota;c__Bacteroidia;o__Flavobacteriales;f__Flavobacteriaceae;g__Flavobacterium
ASV207	132	0	70	0	0	0	k__Bacteria;p__Pseudomonadota;c__Gammaproteobacteria;o__Pseudomonadales;f__Pseudomonadaceae;g__Pseudomonas
ASV208	171	0	36	0	0	0	k__Bacteria;p__Actinomycetota;c__Actinobacteria;o__Mycobacteriales;f__Mycobacteriaceae;g__Mycobacterium
ASV209	0	0	0	113	71	0	k__Bacteria;p__Pseudomonadota;c__Gammaproteobacteria;o__Enterobacterales;f__Enterobacteriaceae
ASV210	0	0	0	0	23	0	k__Bacteria;p__Pseudomonadota;c__Gammaproteobacteria;o__Burkholderiales;f__Comamonadaceae;g__Rhodoferax
ASV211	52	87	81	0	0	0	k__Bacteria;p__Actinomycetota;c__Thermoleophilia;o__Solirubrobacterales;f__67-14;g__unclassified_67-14;s__unclassified_67-14
ASV212	0	0	234	0	0	0	k__Bacteria;p__Actinomycetota;c__Thermoleophilia;o__Solirubrobacterales;f__Solirubrobacteraceae;g__Baekduia;s__unclassified_Baekduia
ASV213	75	77	0	0	0	0	k__Bacteria;p__Pseudomonadota;c__Gammaproteobacteria;o__Pseudomonadales;f__Pseudomonadaceae;g__Pseudomonas
ASV215	0	0	0	0	136	0	k__Bacteria;p__Pseudomonadota;c__Alphaproteobacteria;o__Sphingomonadales;f__Sphingomonadaceae
ASV216	0	0	0	20	0	207	k__Bacteria;p__Pseudomonadota;c__Gammaproteobacteria;o__Pseudomonadales;f__Moraxellaceae;g__Acinetobacter
ASV217	0	2	34	13	0	0	k__Bacteria;p__Actinomycetota;c__Actinobacteria;o__Micrococcales;f__Micrococcaceae
ASV218	203	0	23	0	0	0	k__Bacteria;p__Bacteroidota;c__Bacteroidia;o__Sphingobacteriales;f__Sphingobacteriaceae;g__Pedobacter;s__Pedobacter_cryoconitis
ASV219	0	0	0	0	225	0	k__Bacteria;p__Pseudomonadota;c__Gammaproteobacteria;o__Pseudomonadales;f__Moraxellaceae;g__Acinetobacter
ASV220	75	149	0	0	0	0	k__Bacteria;p__Bacteroidota;c__Bacteroidia;o__Sphingobacteriales;f__Sphingobacteriaceae;g__Pedobacter
ASV221	66	101	46	0	0	0	k__Bacteria;p__Chloroflexota;c__KD4-96;o__unclassified_KD4-96;f__unclassified_KD4-96;g__unclassified_KD4-96;s__unclassified_KD4-96
ASV222	0	0	0	36	146	39	k__Bacteria;p__Actinomycetota;c__Actinobacteria;o__Micrococcales;f__Microbacteriaceae
ASV224	0	0	220	0	0	0	k__Bacteria;p__Actinomycetota;c__Actinobacteria;o__Micrococcales;f__Microbacteriaceae;g__Microbacterium
ASV225	0	0	0	0	24	13	k__Bacteria;p__Pseudomonadota;c__Gammaproteobacteria;o__Burkholderiales;f__Oxalobacteraceae
ASV226	68	0	86	0	0	0	k__Bacteria;p__Actinomycetota;c__Actinobacteria;o__Mycobacteriales;f__Mycobacteriaceae;g__Mycobacterium
ASV227	187	31	0	0	0	0	k__Bacteria;p__Bacteroidota;c__Bacteroidia;o__Flavobacteriales;f__Flavobacteriaceae;g__Flavobacterium
ASV229	0	0	0	74	52	0	k__Bacteria;p__Pseudomonadota;c__Alphaproteobacteria;o__Rhodobacterales;f__Paracoccaceae
ASV230	0	0	0	55	0	116	k__Bacteria;p__Bacteroidota;c__Bacteroidia;o__Sphingobacteriales;f__Sphingobacteriaceae;g__Pedobacter
ASV231	0	32	181	0	0	0	k__Bacteria;p__Pseudomonadota;c__Gammaproteobacteria;o__Lysobacterales;f__Rhodanobacteraceae;g__Dokdonella
ASV232	12	37	65	0	0	0	k__Bacteria;p__Pseudomonadota;c__Alphaproteobacteria;o__Caulobacterales;f__Caulobacteraceae;g__unclassified_Caulobacteraceae;s__unclassified_Caulobacteraceae
ASV233	186	9	0	0	0	0	k__Bacteria;p__Bacteroidota;c__Bacteroidia;o__Flavobacteriales;f__Flavobacteriaceae;g__Flavobacterium
ASV234	102	54	47	0	0	0	k__Bacteria;p__Actinomycetota;c__Actinobacteria;o__Propionibacteriales;f__Nocardioidaceae;g__Nocardioides
ASV235	0	0	0	88	0	44	k__Bacteria;p__Pseudomonadota;c__Gammaproteobacteria;o__Pseudomonadales;f__Moraxellaceae;g__Acinetobacter
ASV236	67	0	95	0	0	0	k__Bacteria;p__Actinomycetota;c__Actinobacteria;o__Mycobacteriales;f__Mycobacteriaceae;g__Mycobacterium
ASV237	0	0	0	20	45	77	k__Bacteria;p__Pseudomonadota;c__Gammaproteobacteria;o__Burkholderiales;f__Oxalobacteraceae;g__Herminiimonas
ASV238	91	98	14	0	0	0	k__Bacteria;p__Pseudomonadota;c__Alphaproteobacteria;o__Hyphomicrobiales;f__Xanthobacteraceae
ASV239	0	0	0	201	0	0	k__Bacteria;p__Bacillota;c__Bacilli;o__Lactobacillales;f__Carnobacteriaceae;g__Carnobacterium
ASV240	0	0	0	35	0	104	k__Bacteria;p__Bacteroidota;c__Bacteroidia;o__Cytophagales;f__Spirosomataceae;g__Dyadobacter
ASV241	0	164	26	0	0	0	k__Bacteria;p__Bacteroidota;c__Bacteroidia;o__Sphingobacteriales;f__Sphingobacteriaceae;g__Pedobacter
ASV243	13	25	159	0	0	0	k__Bacteria;p__Pseudomonadota;c__Alphaproteobacteria;o__Reyranellales;f__Reyranellaceae;g__Reyranella;s__unclassified_Reyranella
ASV244	0	0	0	0	0	196	k__Bacteria;p__Pseudomonadota;c__Gammaproteobacteria;o__Enterobacterales;f__Yersiniaceae;g__Serratia
ASV245	24	86	83	0	0	0	k__Bacteria;p__Actinomycetota;c__Thermoleophilia;o__Gaiellales
ASV246	34	0	136	0	22	0	k__Bacteria;p__Actinomycetota;c__Actinobacteria;o__Propionibacteriales;f__Nocardioidaceae;g__Nocardioides;s__Nocardioides_halotolerans
ASV247	177	0	15	0	0	0	k__Bacteria;p__Actinomycetota;c__Actinobacteria;o__Kitasatosporales;f__Streptomycetaceae;g__Streptomyces
ASV248	72	0	60	0	0	0	k__Bacteria;p__Actinomycetota;c__Actinobacteria;o__Mycobacteriales;f__Mycobacteriaceae;g__Mycobacterium
ASV249	0	0	188	0	0	0	k__Bacteria;p__Verrucomicrobiota;c__Verrucomicrobiia;o__Chthoniobacterales;f__Chthoniobacteraceae;g__Candidatus_Udaeobacter;s__unclassified_Candidatus_Udaeobacter
ASV250	81	61	46	0	0	0	k__Bacteria;p__Pseudomonadota;c__Alphaproteobacteria;o__Hyphomicrobiales;f__Methyloligellaceae;g__unclassified_Methyloligellaceae
ASV251	0	0	0	115	0	72	k__Bacteria;p__Pseudomonadota;c__Gammaproteobacteria;o__Pseudomonadales;f__Pseudomonadaceae;g__Pseudomonas
ASV252	0	0	187	0	0	0	k__Bacteria;p__Acidobacteriota;c__Acidobacteriae;o__Bryobacterales;f__Bryobacteraceae;g__Bryobacter;s__unclassified_Bryobacter
ASV253	34	35	97	0	0	0	k__Bacteria;p__Actinomycetota;c__Thermoleophilia;o__Solirubrobacterales;f__67-14;g__unclassified_67-14;s__unclassified_67-14
ASV254	0	184	0	0	0	0	k__Bacteria;p__Pseudomonadota;c__Gammaproteobacteria;o__Burkholderiales;f__Oxalobacteraceae;g__Janthinobacterium
ASV255	0	10	0	105	0	0	k__Bacteria;p__Pseudomonadota;c__Alphaproteobacteria;o__Sphingomonadales;f__Sphingomonadaceae;g__Novosphingobium
ASV256	0	0	0	0	0	39	k__Bacteria;p__Pseudomonadota;c__Alphaproteobacteria;o__Hyphomicrobiales;f__Rhizobiaceae
ASV257	0	0	0	0	0	180	k__Bacteria;p__Pseudomonadota;c__Gammaproteobacteria;o__Pseudomonadales;f__Pseudomonadaceae;g__Pseudomonas
ASV258	83	61	35	0	0	0	k__Bacteria;p__Actinomycetota;c__Thermoleophilia;o__Solirubrobacterales;f__67-14;g__unclassified_67-14;s__unclassified_67-14
ASV259	0	0	0	78	13	0	k__Bacteria;p__Pseudomonadota;c__Gammaproteobacteria;o__Lysobacterales;f__Lysobacteraceae;g__Stenotrophomonas
ASV260	0	0	0	59	45	0	k__Bacteria;p__Pseudomonadota;c__Gammaproteobacteria;o__Burkholderiales;f__Comamonadaceae;g__Variovorax
ASV261	0	0	0	0	34	89	k__Bacteria;p__Bacteroidota;c__Bacteroidia;o__Sphingobacteriales;f__Sphingobacteriaceae;g__Pedobacter
ASV262	0	175	0	0	0	0	k__Bacteria;p__Pseudomonadota;c__Alphaproteobacteria;o__Sphingomonadales;f__Sphingomonadaceae;g__Sphingomonas
ASV263	86	0	0	0	0	0	k__Bacteria;p__Actinomycetota;c__Actinobacteria;o__Micrococcales;f__Micrococcaceae;g__Arthrobacter
ASV265	118	32	0	0	0	0	k__Bacteria;p__Pseudomonadota;c__Alphaproteobacteria;o__Hyphomicrobiales;f__Beijerinckiaceae;g__Bosea
ASV266	0	0	0	13	118	0	k__Bacteria;p__Bacteroidota;c__Bacteroidia;o__Cytophagales;f__Spirosomataceae;g__Leadbetterella;s__unclassified_Leadbetterella
ASV267	29	0	144	0	0	0	k__Bacteria;p__Actinomycetota;c__Actinobacteria;o__Micrococcales;f__Microbacteriaceae;g__Microbacterium
ASV268	130	0	42	0	0	0	k__Bacteria;p__Actinomycetota;c__Actinobacteria;o__Kitasatosporales;f__Streptomycetaceae;g__Streptomyces
ASV269	0	0	170	0	0	0	k__Bacteria;p__Actinomycetota;c__Actinobacteria;o__Micromonosporales;f__Micromonosporaceae
ASV270	170	0	0	0	0	0	k__Bacteria;p__Pseudomonadota;c__Gammaproteobacteria;o__Burkholderiales;f__Oxalobacteraceae;g__Duganella
ASV271	99	69	0	0	0	0	k__Bacteria;p__Pseudomonadota;c__Alphaproteobacteria;o__Hyphomicrobiales;f__Xanthobacteraceae
ASV272	0	0	0	0	167	0	k__Bacteria;p__Pseudomonadota;c__Gammaproteobacteria;o__Burkholderiales;f__Comamonadaceae;g__Comamonas
ASV273	0	0	0	0	66	0	k__Bacteria;p__Pseudomonadota;c__Alphaproteobacteria;o__Hyphomicrobiales;f__Devosiaceae;g__Devosia
ASV274	0	0	0	6	88	23	k__Bacteria;p__Pseudomonadota;c__Gammaproteobacteria;o__Pseudomonadales;f__Moraxellaceae
ASV275	0	0	0	17	55	0	k__Bacteria;p__Pseudomonadota;c__Gammaproteobacteria;o__Enterobacterales;f__Erwiniaceae
ASV276	61	33	66	3	0	0	k__Bacteria;p__Pseudomonadota;c__Alphaproteobacteria;o__Reyranellales;f__Reyranellaceae;g__Reyranella;s__unclassified_Reyranella
ASV277	0	163	0	0	0	0	k__Bacteria;p__Pseudomonadota;c__Gammaproteobacteria;o__Burkholderiales;f__Oxalobacteraceae;g__Janthinobacterium
ASV278	48	0	0	88	0	26	k__Bacteria;p__Pseudomonadota;c__Gammaproteobacteria;o__Pseudomonadales;f__Pseudomonadaceae;g__Pseudomonas
ASV279	0	0	0	54	40	38	k__Bacteria;p__Pseudomonadota;c__Gammaproteobacteria;o__Burkholderiales;f__Alcaligenaceae;g__Pigmentiphaga;s__unclassified_Pigmentiphaga
ASV280	0	0	0	0	10	151	k__Bacteria;p__Pseudomonadota;c__Gammaproteobacteria;o__Burkholderiales;f__Oxalobacteraceae;g__Massilia
ASV281	0	0	0	0	20	0	k__Bacteria;p__Pseudomonadota;c__Gammaproteobacteria;o__Enterobacterales
ASV282	21	67	55	0	0	0	k__Bacteria;p__Actinomycetota;c__MB-A2-108;o__unclassified_MB-A2-108;f__unclassified_MB-A2-108;g__unclassified_MB-A2-108;s__unclassified_MB-A2-108
ASV283	0	0	158	0	0	0	k__Bacteria;p__Pseudomonadota;c__Alphaproteobacteria;o__Hyphomicrobiales;f__Xanthobacteraceae;g__unclassified_Xanthobacteraceae
ASV285	16	48	93	0	0	0	k__Bacteria;p__Pseudomonadota;c__Alphaproteobacteria;o__Hyphomicrobiales;f__Xanthobacteraceae;g__unclassified_Xanthobacteraceae
ASV286	0	0	0	157	0	0	k__Bacteria;p__Pseudomonadota;c__Gammaproteobacteria;o__Lysobacterales;f__Rhodanobacteraceae
ASV287	50	53	40	0	0	0	k__Bacteria;p__Pseudomonadota;c__Alphaproteobacteria;o__Hyphomicrobiales;f__Xanthobacteraceae
ASV288	24	92	40	0	0	0	k__Bacteria;p__Verrucomicrobiota;c__Verrucomicrobiia;o__Chthoniobacterales;f__Chthoniobacteraceae;g__Candidatus_Udaeobacter;s__unclassified_Candidatus_Udaeobacter
ASV289	0	0	0	4	36	20	k__Bacteria;p__Bacteroidota;c__Bacteroidia;o__Sphingobacteriales;f__Sphingobacteriaceae;g__Sphingobacterium
ASV290	33	89	33	0	0	0	k__Bacteria;p__Actinomycetota;c__Thermoleophilia;o__Solirubrobacterales;f__Solirubrobacteraceae;g__Baekduia;s__unclassified_Baekduia
ASV291	0	0	155	0	0	0	k__Bacteria;p__Pseudomonadota;c__Alphaproteobacteria;o__Hyphomicrobiales;f__Xanthobacteraceae
ASV292	0	0	155	0	0	0	k__Bacteria;p__Pseudomonadota;c__Gammaproteobacteria;o__unclassified_Gammaproteobacteria;f__unclassified_Gammaproteobacteria;g__Acidibacter;s__unclassified_Acidibacter
ASV293	91	54	9	0	0	0	k__Bacteria;p__Pseudomonadota;c__Gammaproteobacteria;o__Burkholderiales;f__Oxalobacteraceae;g__Duganella
ASV294	0	0	0	0	0	8	k__Bacteria;p__Pseudomonadota;c__Gammaproteobacteria;o__Burkholderiales;f__Comamonadaceae;g__Pseudorhodoferax;s__unclassified_Pseudorhodoferax
ASV295	0	0	0	19	0	0	k__Bacteria;p__Actinomycetota;c__Actinobacteria;o__Micrococcales;f__Microbacteriaceae;g__Microbacterium
ASV296	0	0	114	2	0	0	k__Bacteria;p__Actinomycetota;c__Actinobacteria;o__Mycobacteriales;f__Nocardiaceae;g__Nocardia
ASV297	0	0	153	0	0	0	k__Bacteria;p__Actinomycetota;c__Actinobacteria;o__Micromonosporales;f__Micromonosporaceae;g__Actinoplanes
ASV298	32	0	0	52	0	0	k__Bacteria;p__Actinomycetota;c__Actinobacteria;o__Micrococcales;f__Microbacteriaceae
ASV299	0	0	0	152	0	0	k__Bacteria;p__Bacteroidota;c__Bacteroidia;o__Sphingobacteriales;f__Sphingobacteriaceae;g__Sphingobacterium
ASV300	0	0	0	152	0	0	k__Bacteria;p__Bacteroidota;c__Bacteroidia;o__Sphingobacteriales;f__Sphingobacteriaceae;g__Pedobacter
ASV301	0	0	0	9	70	0	k__Bacteria;p__Actinomycetota;c__Actinobacteria;o__Frankiales;f__Nakamurellaceae;g__Nakamurella;s__Nakamurella_silvestris
ASV302	0	151	0	0	0	0	k__Bacteria;p__Pseudomonadota;c__Gammaproteobacteria;o__Burkholderiales;f__Oxalobacteraceae;g__Duganella
ASV304	0	0	0	0	11	139	k__Bacteria;p__Pseudomonadota;c__Gammaproteobacteria;o__Burkholderiales;f__Comamonadaceae;g__Diaphorobacter
ASV305	0	0	0	39	35	40	k__Bacteria;p__Pseudomonadota;c__Gammaproteobacteria;o__Burkholderiales;f__Oxalobacteraceae;g__Duganella
ASV306	70	27	30	0	0	0	k__Bacteria;p__Pseudomonadota;c__Alphaproteobacteria;o__Sphingomonadales;f__Sphingomonadaceae;g__Sphingomonas
ASV307	0	0	148	0	0	0	k__Bacteria;p__Actinomycetota;c__Actinobacteria;o__Micromonosporales;f__Micromonosporaceae
ASV308	0	0	0	146	0	0	k__Bacteria;p__Pseudomonadota;c__Gammaproteobacteria;o__Enterobacterales;f__Enterobacteriaceae
ASV309	0	0	0	21	103	0	k__Bacteria
ASV310	29	0	117	0	0	0	k__Bacteria;p__Actinomycetota;c__Actinobacteria;o__Kineosporiales;f__Kineosporiaceae;g__Angustibacter;s__bacterium_enrichment_culture_clone_auto173_4W
ASV311	22	14	0	0	0	0	k__Bacteria;p__Pseudomonadota;c__Gammaproteobacteria;o__Pseudomonadales;f__Pseudomonadaceae;g__Pseudomonas
ASV312	59	0	0	0	45	40	k__Bacteria;p__Pseudomonadota;c__Gammaproteobacteria;o__Pseudomonadales;f__Pseudomonadaceae;g__Pseudomonas
ASV314	0	143	0	0	0	0	k__Bacteria;p__Pseudomonadota;c__Gammaproteobacteria;o__Burkholderiales;f__Burkholderiaceae;g__Burkholderia-Caballeronia-Paraburkholderia
ASV315	49	0	56	0	0	0	k__Bacteria;p__Actinomycetota;c__Actinobacteria;o__Micrococcales;f__Micrococcaceae;g__Arthrobacter
ASV316	0	0	133	0	0	0	k__Bacteria;p__Pseudomonadota;c__Gammaproteobacteria;o__unclassified_Gammaproteobacteria;f__unclassified_Gammaproteobacteria;g__Acidibacter;s__unclassified_Acidibacter
ASV317	0	0	0	141	0	0	k__Bacteria;p__Pseudomonadota;c__Gammaproteobacteria;o__Enterobacterales;f__Yersiniaceae;g__Rouxiella
ASV318	0	0	0	0	10	0	k__Bacteria;p__Pseudomonadota;c__Gammaproteobacteria;o__Pseudomonadales;f__Moraxellaceae;g__Acinetobacter
ASV319	0	12	128	0	0	0	k__Bacteria;p__Pseudomonadota;c__Gammaproteobacteria;o__Steroidobacterales;f__Steroidobacteraceae;g__Steroidobacter;s__unclassified_Steroidobacter
ASV320	0	0	6	0	24	0	k__Bacteria;p__Actinomycetota;c__Actinobacteria;o__Micrococcales;f__Micrococcaceae;g__Micrococcus
ASV321	0	0	0	0	37	0	k__Bacteria;p__Verrucomicrobiota;c__Verrucomicrobiia;o__Verrucomicrobiales;f__Rubritaleaceae;g__Luteolibacter;s__unclassified_Luteolibacter
ASV322	0	0	0	110	0	0	k__Bacteria;p__Pseudomonadota;c__Gammaproteobacteria;o__Enterobacterales;f__Yersiniaceae
ASV323	0	0	139	0	0	0	k__Bacteria;p__Actinomycetota;c__Thermoleophilia;o__Solirubrobacterales;f__Solirubrobacteraceae;g__Baekduia;s__unclassified_Baekduia
ASV324	8	0	0	37	41	0	k__Bacteria;p__Actinomycetota;c__Actinobacteria;o__Micrococcales;f__Microbacteriaceae;g__Microbacterium
ASV325	45	0	47	3	0	0	k__Bacteria;p__Actinomycetota;c__Actinobacteria;o__Mycobacteriales;f__Mycobacteriaceae;g__Mycobacterium
ASV326	45	0	0	0	47	0	k__Bacteria;p__Pseudomonadota;c__Alphaproteobacteria;o__Hyphomicrobiales;f__Xanthobacteraceae
ASV327	0	0	79	0	0	0	k__Bacteria;p__Actinomycetota;c__Actinobacteria;o__Frankiales;f__Nakamurellaceae;g__Nakamurella
ASV328	0	0	0	22	54	0	k__Bacteria;p__Actinomycetota;c__Actinobacteria;o__Micrococcales;f__Microbacteriaceae
ASV329	37	31	61	0	0	0	k__Bacteria;p__Actinomycetota;c__Thermoleophilia;o__Gaiellales;f__Gaiellaceae;g__Gaiella;s__unclassified_Gaiella
ASV330	42	49	41	0	0	0	k__Bacteria;p__Actinomycetota;c__Thermoleophilia;o__Gaiellales;f__unclassified_Gaiellales;g__unclassified_Gaiellales;s__unclassified_Gaiellales
ASV331	0	9	110	0	0	0	k__Bacteria;p__Actinomycetota;c__Actinobacteria;o__Kitasatosporales;f__Streptomycetaceae
ASV332	0	0	131	0	0	0	k__Bacteria;p__Pseudomonadota;c__Alphaproteobacteria;o__Micropepsales;f__Micropepsaceae;g__unclassified_Micropepsaceae;s__unclassified_Micropepsaceae
ASV333	61	0	70	0	0	0	k__Bacteria;p__Pseudomonadota;c__Alphaproteobacteria;o__Hyphomicrobiales;f__Xanthobacteraceae;g__unclassified_Xanthobacteraceae
ASV334	7	6	106	0	0	0	k__Bacteria;p__Actinomycetota;c__Acidimicrobiia;o__Acidimicrobiales;f__Acidimicrobiaceae;g__Acidiferrimicrobium;s__unclassified_Acidiferrimicrobium
ASV335	0	0	0	57	0	0	k__Bacteria;p__Pseudomonadota;c__Alphaproteobacteria;o__Rhodobacterales;f__Paracoccaceae
ASV336	0	7	0	32	0	0	k__Bacteria;p__Pseudomonadota;c__Gammaproteobacteria;o__Pseudomonadales;f__Pseudomonadaceae;g__Pseudomonas
ASV337	0	0	0	130	0	0	k__Bacteria;p__Pseudomonadota;c__Gammaproteobacteria;o__Enterobacterales;f__Yersiniaceae;g__Rouxiella
ASV338	0	0	0	41	20	15	k__Bacteria;p__Pseudomonadota;c__Alphaproteobacteria;o__Sphingomonadales;f__Sphingomonadaceae;g__Novosphingobium
ASV339	22	61	45	0	0	0	k__Bacteria;p__Actinomycetota;c__Acidimicrobiia;o__Acidimicrobiales;f__Acidimicrobiaceae;g__Acidiferrimicrobium;s__unclassified_Acidiferrimicrobium
ASV340	0	0	0	0	74	46	k__Bacteria;p__Bacteroidota;c__Bacteroidia;o__Flavobacteriales;f__Flavobacteriaceae;g__Flavobacterium
ASV341	126	0	0	0	0	0	k__Bacteria;p__Actinomycetota;c__Actinobacteria;o__Micrococcales;f__Microbacteriaceae
ASV343	0	0	0	0	47	0	k__Bacteria;p__Pseudomonadota;c__Gammaproteobacteria;o__Burkholderiales;f__Alcaligenaceae;g__Pigmentiphaga;s__unclassified_Pigmentiphaga
ASV344	0	125	0	0	0	0	k__Bacteria;p__Bacteroidota;c__Bacteroidia;o__Chitinophagales;f__Chitinophagaceae;g__Rurimicrobium;s__unclassified_Rurimicrobium
ASV345	0	0	111	0	0	0	k__Bacteria;p__Pseudomonadota;c__Gammaproteobacteria;o__Burkholderiales;f__Comamonadaceae;g__Polaromonas
ASV346	91	33	0	0	0	0	k__Bacteria;p__Pseudomonadota;c__Alphaproteobacteria;o__Hyphomicrobiales;f__Xanthobacteraceae
ASV347	0	0	0	0	0	124	k__Bacteria;p__Pseudomonadota;c__Gammaproteobacteria;o__Burkholderiales;f__Comamonadaceae;g__Delftia
ASV348	0	0	124	0	0	0	k__Bacteria;p__Pseudomonadota;c__Alphaproteobacteria;o__Caulobacterales;f__Caulobacteraceae;g__unclassified_Caulobacteraceae;s__unclassified_Caulobacteraceae
ASV349	0	10	113	0	0	0	k__Bacteria;p__Pseudomonadota;c__Alphaproteobacteria;o__Reyranellales;f__Reyranellaceae;g__unclassified_Reyranellaceae;s__unclassified_Reyranellaceae
ASV350	0	0	0	0	26	0	k__Bacteria;p__Pseudomonadota;c__Gammaproteobacteria;o__Burkholderiales;f__Comamonadaceae;g__Variovorax
ASV351	0	12	83	0	0	0	k__Bacteria;p__Actinomycetota;c__Actinobacteria;o__Streptosporangiales;f__Streptosporangiaceae;g__Streptosporangium
ASV352	0	0	50	6	0	0	k__Bacteria;p__Pseudomonadota;c__Gammaproteobacteria;o__Pseudomonadales;f__Pseudomonadaceae;g__Pseudomonas
ASV353	0	43	34	0	0	0	k__Bacteria;p__Pseudomonadota;c__Gammaproteobacteria;o__Lysobacterales;f__Rhodanobacteraceae;g__Dokdonella
ASV354	33	88	0	0	0	0	k__Bacteria;p__Actinomycetota;c__Thermoleophilia;o__Solirubrobacterales;f__67-14;g__unclassified_67-14;s__unclassified_67-14
ASV355	0	0	0	34	24	0	k__Bacteria;p__Pseudomonadota;c__Alphaproteobacteria;o__Sphingomonadales;f__Sphingomonadaceae;g__Sphingobium
ASV356	0	93	0	0	0	27	k__Bacteria;p__Pseudomonadota;c__Gammaproteobacteria;o__Pseudomonadales;f__Pseudomonadaceae;g__Pseudomonas
ASV357	17	57	45	0	0	0	k__Bacteria;p__Pseudomonadota;c__Alphaproteobacteria;o__Hyphomicrobiales;f__Xanthobacteraceae;g__unclassified_Xanthobacteraceae
ASV358	0	0	119	0	0	0	k__Bacteria;p__Pseudomonadota;c__Alphaproteobacteria;o__Hyphomicrobiales;f__Devosiaceae;g__Devosia
ASV359	0	0	0	119	0	0	k__Bacteria;p__Pseudomonadota;c__Gammaproteobacteria;o__Enterobacterales;f__Enterobacteriaceae
ASV360	0	0	119	0	0	0	k__Bacteria;p__Pseudomonadota;c__Alphaproteobacteria;o__Hyphomicrobiales;f__Xanthobacteraceae;g__Bradyrhizobium
ASV361	42	0	76	0	0	0	k__Bacteria;p__Actinomycetota;c__Actinobacteria;o__Mycobacteriales;f__Mycobacteriaceae;g__Mycobacterium
ASV362	48	0	0	22	40	8	k__Bacteria;p__Pseudomonadota;c__Gammaproteobacteria;o__Burkholderiales;f__Oxalobacteraceae;g__Herbaspirillum
ASV363	0	0	0	95	0	0	k__Bacteria;p__Bacteroidota;c__Bacteroidia;o__Sphingobacteriales;f__Sphingobacteriaceae;g__Pedobacter
ASV364	117	0	0	0	0	0	k__Bacteria;p__Pseudomonadota;c__Gammaproteobacteria;o__Burkholderiales;f__Oxalobacteraceae;g__Massilia
ASV365	10	32	75	0	0	0	k__Bacteria;p__Pseudomonadota;c__Alphaproteobacteria;o__Sphingomonadales;f__Sphingomonadaceae
ASV366	0	114	2	0	0	0	k__Bacteria
ASV367	0	0	116	0	0	0	k__Bacteria;p__Chloroflexota;c__Chloroflexia;o__Chloroflexales;f__Roseiflexaceae;g__unclassified_Roseiflexaceae;s__unclassified_Roseiflexaceae
ASV368	42	70	4	0	0	0	k__Bacteria;p__Pseudomonadota;c__Alphaproteobacteria;o__Hyphomicrobiales;f__Xanthobacteraceae
ASV369	115	0	0	0	0	0	k__Bacteria;p__Bacteroidota;c__Bacteroidia;o__Flavobacteriales;f__Flavobacteriaceae;g__Flavobacterium
ASV370	115	0	0	0	0	0	k__Bacteria;p__Bacteroidota;c__Bacteroidia;o__Sphingobacteriales;f__Sphingobacteriaceae;g__Pedobacter
ASV371	0	103	0	0	0	0	k__Bacteria;p__Acidobacteriota;c__Acidobacteriae;o__Terriglobales;f__Acidobacteriaceae_(Subgroup_1);g__Terriglobus
ASV372	42	0	0	0	45	0	k__Bacteria;p__Actinomycetota;c__Actinobacteria;o__Mycobacteriales;f__Nocardiaceae;g__Rhodococcus
ASV373	74	40	0	0	0	0	k__Bacteria;p__Bacteroidota;c__Bacteroidia;o__Sphingobacteriales;f__Sphingobacteriaceae;g__Pedobacter
ASV374	0	90	22	0	0	0	k__Bacteria;p__Actinomycetota;c__Thermoleophilia;o__Gaiellales;f__Gaiellaceae;g__Gaiella;s__unclassified_Gaiella
ASV375	107	0	5	0	0	0	k__Bacteria;p__Bacteroidota;c__Bacteroidia;o__Sphingobacteriales;f__Sphingobacteriaceae;g__Mucilaginibacter;s__Mucilaginibacter_pineti
ASV376	20	30	44	0	6	0	k__Bacteria;p__Pseudomonadota;c__Alphaproteobacteria;o__Hyphomicrobiales;f__Devosiaceae;g__Devosia
ASV377	0	0	111	0	0	0	k__Bacteria;p__Actinomycetota;c__Actinobacteria;o__Mycobacteriales;f__Mycobacteriaceae;g__Mycobacterium
ASV378	25	41	31	0	0	0	k__Bacteria;p__Gemmatimonadota;c__Gemmatimonadia;o__Gemmatimonadales;f__Gemmatimonadaceae;g__Gemmatimonas;s__Gemmatimonadetes_bacterium_Ellin7146
ASV379	0	35	3	0	0	0	k__Bacteria
ASV380	0	34	0	17	59	0	k__Bacteria;p__Bacteroidota;c__Bacteroidia;o__Sphingobacteriales;f__Sphingobacteriaceae;g__Pedobacter
ASV382	35	15	28	0	0	0	k__Bacteria;p__Actinomycetota;c__Actinobacteria;o__Propionibacteriales;f__Nocardioidaceae;g__Marmoricola
ASV383	0	0	0	35	0	0	k__Bacteria;p__Pseudomonadota;c__Alphaproteobacteria;o__Hyphomicrobiales;f__Rhizobiaceae
ASV384	12	27	52	0	0	0	k__Bacteria;p__Actinomycetota;c__Acidimicrobiia;o__Acidimicrobiales;f__Acidimicrobiaceae;g__Acidiferrimicrobium;s__unclassified_Acidiferrimicrobium
ASV385	51	0	0	0	57	0	k__Bacteria;p__Bacteroidota;c__Bacteroidia;o__Sphingobacteriales;f__Sphingobacteriaceae;g__Pedobacter
ASV386	0	13	0	0	0	0	k__Bacteria;p__Pseudomonadota;c__Alphaproteobacteria;o__Sphingomonadales;f__Sphingomonadaceae;g__Rhizorhapis
ASV388	0	43	0	0	0	0	k__Bacteria;p__Bacillota;c__Bacilli;o__Bacillales;f__Bacillaceae;g__Gracilibacillus;s__Gracilibacillus_halotolerans
ASV389	23	14	70	0	0	0	k__Bacteria;p__Actinomycetota;c__Actinobacteria;o__Frankiales;f__Sporichthyaceae;g__unclassified_Sporichthyaceae;s__unclassified_Sporichthyaceae
ASV390	106	0	0	0	0	0	k__Bacteria;p__Actinomycetota;c__Actinobacteria;o__Micrococcales;f__Microbacteriaceae
ASV391	106	0	0	0	0	0	k__Bacteria;p__Pseudomonadota;c__Gammaproteobacteria;o__Burkholderiales;f__Burkholderiaceae;g__Burkholderia-Caballeronia-Paraburkholderia
ASV392	38	68	0	0	0	0	k__Bacteria;p__Verrucomicrobiota;c__Verrucomicrobiia;o__Chthoniobacterales;f__Chthoniobacteraceae;g__Candidatus_Udaeobacter;s__unclassified_Candidatus_Udaeobacter
ASV393	0	0	0	0	0	104	k__Bacteria;p__Pseudomonadota;c__Gammaproteobacteria;o__Pseudomonadales;f__Pseudomonadaceae;g__Pseudomonas
ASV394	104	0	0	0	0	0	k__Bacteria;p__Pseudomonadota;c__Gammaproteobacteria;o__Burkholderiales;f__Oxalobacteraceae;g__Duganella
ASV395	0	41	31	0	0	0	Unassigned
ASV396	0	0	0	0	0	104	k__Bacteria;p__Pseudomonadota;c__Gammaproteobacteria;o__Burkholderiales;f__Alcaligenaceae;g__Achromobacter
ASV397	0	27	0	0	0	0	k__Bacteria;p__Pseudomonadota;c__Alphaproteobacteria;o__Sphingomonadales;f__Sphingomonadaceae;g__Sphingobium;s__Sphingobium_xenophagum
ASV398	0	27	75	0	0	0	k__Bacteria;p__Pseudomonadota;c__Alphaproteobacteria;o__Hyphomicrobiales;f__Beijerinckiaceae
ASV399	0	102	0	0	0	0	k__Bacteria;p__Bacillota;c__Bacilli;o__Mycoplasmatales;f__type_III;g__unclassified_type_III;s__unclassified_type_III
ASV400	0	10	91	0	0	0	k__Bacteria;p__Pseudomonadota;c__Alphaproteobacteria;o__Hyphomicrobiales;f__Hyphomicrobiaceae;g__Hyphomicrobium
ASV401	0	0	0	45	56	0	k__Bacteria;p__Pseudomonadota;c__Gammaproteobacteria;o__Enterobacterales;f__Enterobacteriaceae
ASV403	0	44	0	0	0	0	k__Bacteria;p__Actinomycetota;c__Actinobacteria;o__Propionibacteriales;f__Nocardioidaceae;g__Aeromicrobium
ASV404	0	0	0	0	0	100	k__Bacteria;p__Pseudomonadota;c__Gammaproteobacteria;o__Enterobacterales;f__Yersiniaceae
ASV405	0	30	69	0	0	0	k__Bacteria;p__Actinomycetota;c__Thermoleophilia;o__Solirubrobacterales;f__67-14;g__unclassified_67-14;s__unclassified_67-14
ASV406	0	0	0	10	0	17	k__Bacteria;p__Pseudomonadota;c__Alphaproteobacteria;o__Sphingomonadales;f__Sphingomonadaceae
ASV407	0	0	0	26	73	0	k__Bacteria;p__Pseudomonadota;c__Gammaproteobacteria;o__Enterobacterales;f__Enterobacteriaceae
ASV408	22	77	0	0	0	0	k__Bacteria;p__Verrucomicrobiota;c__Verrucomicrobiia;o__Verrucomicrobiales;f__Rubritaleaceae;g__Luteolibacter
ASV409	20	44	34	0	0	0	k__Bacteria;p__Actinomycetota;c__Acidimicrobiia;o__Microtrichales;f__Ilumatobacteraceae;g__Desertimonas;s__unclassified_Desertimonas
ASV410	55	0	43	0	0	0	k__Bacteria;p__Actinomycetota;c__Actinobacteria;o__Mycobacteriales;f__Mycobacteriaceae;g__Mycobacterium
ASV411	0	98	0	0	0	0	k__Bacteria;p__Bacteroidota;c__Bacteroidia;o__Chitinophagales;f__Chitinophagaceae;g__Chitinophaga
ASV412	0	0	81	0	0	0	k__Bacteria;p__Pseudomonadota;c__Alphaproteobacteria;o__Sphingomonadales;f__Sphingomonadaceae;g__Sphingobium
ASV413	86	0	0	0	0	0	k__Bacteria;p__Pseudomonadota;c__Alphaproteobacteria;o__Hyphomicrobiales;f__Rhizobiaceae;g__Rhizobium
ASV414	0	0	0	26	36	23	k__Bacteria;p__Pseudomonadota;c__Alphaproteobacteria;o__Rhodobacterales;f__Paracoccaceae
ASV415	29	0	38	0	0	0	k__Bacteria;p__Actinomycetota;c__Actinobacteria;o__Micromonosporales;f__Micromonosporaceae;g__Dactylosporangium
ASV416	0	0	0	2	0	0	k__Bacteria;p__Actinomycetota;c__Actinobacteria;o__Kitasatosporales;f__Streptomycetaceae;g__Streptomyces
ASV417	96	0	0	0	0	0	k__Bacteria;p__Bacteroidota;c__Bacteroidia;o__Sphingobacteriales;f__Sphingobacteriaceae;g__Pedobacter
ASV418	92	0	4	0	0	0	k__Bacteria;p__Pseudomonadota;c__Gammaproteobacteria;o__Burkholderiales;f__Oxalobacteraceae;g__Herbaspirillum
ASV419	44	17	13	0	0	0	k__Bacteria;p__Actinomycetota;c__Actinobacteria;o__Propionibacteriales;f__Nocardioidaceae;g__Nocardioides
ASV421	0	44	0	0	8	0	k__Bacteria;p__Pseudomonadota;c__Alphaproteobacteria;o__Hyphomicrobiales;f__Rhizobiaceae;g__Mesorhizobium
ASV422	31	0	63	0	0	0	k__Bacteria;p__Actinomycetota;c__Actinobacteria;o__Propionibacteriales;f__Nocardioidaceae;g__Aeromicrobium
ASV423	0	0	0	0	94	0	k__Bacteria;p__Bacteroidota;c__Bacteroidia;o__Sphingobacteriales;f__Sphingobacteriaceae;g__Pedobacter
ASV424	0	0	93	0	0	0	k__Bacteria;p__Pseudomonadota;c__Alphaproteobacteria;o__Reyranellales;f__Reyranellaceae;g__Reyranella
ASV425	21	0	0	0	0	0	k__Bacteria;p__Actinomycetota;c__Actinobacteria;o__Micrococcales;f__Micrococcaceae
ASV426	0	93	0	0	0	0	k__Bacteria;p__Pseudomonadota;c__Gammaproteobacteria;o__Burkholderiales;f__Oxalobacteraceae;g__Duganella
ASV427	0	0	0	0	65	28	k__Bacteria;p__Pseudomonadota;c__Alphaproteobacteria;o__Hyphomicrobiales;f__Rhizobiaceae;g__Brucella
ASV429	20	72	0	0	0	0	k__Bacteria;p__Bacteroidota;c__Bacteroidia;o__Sphingobacteriales;f__Sphingobacteriaceae;g__Mucilaginibacter;s__Mucilaginibacter_sp._L356
ASV430	21	14	57	0	0	0	k__Bacteria;p__Actinomycetota;c__Acidimicrobiia;o__Microtrichales;f__Ilumatobacteraceae;g__CL500-29_marine_group;s__unclassified_CL500-29_marine_group
ASV431	52	0	0	0	0	0	k__Bacteria;p__Pseudomonadota;c__Gammaproteobacteria;o__Burkholderiales;f__Methylophilaceae;g__Methylotenera;s__unclassified_Methylotenera
ASV432	0	0	0	0	92	0	k__Bacteria;p__Actinomycetota;c__Actinobacteria;o__Micrococcales;f__Microbacteriaceae
ASV433	57	8	0	0	0	0	k__Bacteria;p__Bacteroidota;c__Bacteroidia;o__Sphingobacteriales;f__Sphingobacteriaceae;g__Pedobacter
ASV434	0	0	0	0	91	0	k__Bacteria;p__Pseudomonadota;c__Gammaproteobacteria;o__Burkholderiales;f__Oxalobacteraceae;g__Janthinobacterium
ASV435	0	0	91	0	0	0	k__Bacteria;p__Pseudomonadota;c__Alphaproteobacteria;o__Acetobacterales;f__Acetobacteraceae;g__unclassified_Acetobacteraceae
ASV436	4	24	5	0	0	0	k__Bacteria;p__Deinococcota;c__Deinococci;o__Deinococcales;f__Deinococcaceae;g__Deinococcus
ASV437	36	0	55	0	0	0	k__Bacteria;p__Actinomycetota;c__Actinobacteria;o__Pseudonocardiales;f__Pseudonocardiaceae;g__Pseudonocardia;s__unclassified_Pseudonocardia
ASV438	18	72	0	0	0	0	k__Bacteria;p__Bacteroidota;c__Bacteroidia;o__Sphingobacteriales;f__Sphingobacteriaceae;g__Mucilaginibacter
ASV439	90	0	0	0	0	0	k__Bacteria;p__Actinomycetota;c__Actinobacteria;o__Micrococcales;f__Micrococcaceae
ASV440	4	0	6	10	35	0	k__Bacteria;p__Actinomycetota;c__Actinobacteria;o__Propionibacteriales;f__Propionibacteriaceae;g__Cutibacterium
ASV441	0	21	68	0	0	0	k__Bacteria;p__Bacteroidota;c__Bacteroidia;o__Sphingobacteriales;f__Sphingobacteriaceae;g__Pedobacter
ASV442	26	55	8	0	0	0	k__Bacteria;p__Actinomycetota;c__Thermoleophilia;o__Gaiellales;f__unclassified_Gaiellales;g__unclassified_Gaiellales;s__unclassified_Gaiellales
ASV443	8	49	30	0	0	0	k__Bacteria;p__Actinomycetota;c__Thermoleophilia;o__Gaiellales;f__unclassified_Gaiellales;g__unclassified_Gaiellales;s__unclassified_Gaiellales
ASV444	0	0	0	0	0	16	k__Bacteria;p__Pseudomonadota;c__Alphaproteobacteria;o__Hyphomicrobiales;f__Beijerinckiaceae;g__Bosea
ASV445	7	34	32	0	0	0	k__Bacteria;p__Pseudomonadota;c__Alphaproteobacteria;o__Hyphomicrobiales;f__Rhizobiaceae
ASV446	15	14	57	0	0	0	k__Bacteria;p__Pseudomonadota;c__Alphaproteobacteria;o__Micropepsales;f__Micropepsaceae;g__unclassified_Micropepsaceae;s__unclassified_Micropepsaceae
ASV447	0	0	71	0	0	0	k__Bacteria;p__Pseudomonadota;c__Gammaproteobacteria;o__Lysobacterales;f__Rhodanobacteraceae;g__Rhodanobacter;s__unclassified_Rhodanobacter
ASV448	0	0	0	3	79	4	k__Bacteria;p__Pseudomonadota;c__Alphaproteobacteria;o__Hyphomicrobiales;f__Beijerinckiaceae;g__Camelimonas;s__unclassified_Camelimonas
ASV449	0	0	0	0	0	38	k__Bacteria;p__Bacteroidota;c__Bacteroidia;o__Sphingobacteriales;f__Sphingobacteriaceae;g__Pedobacter
ASV450	0	0	0	10	36	18	k__Bacteria;p__Pseudomonadota;c__Alphaproteobacteria;o__Hyphomicrobiales;f__Beijerinckiaceae;g__Bosea
ASV451	0	0	85	0	0	0	k__Bacteria;p__Actinomycetota;c__Actinobacteria;o__Micromonosporales;f__Micromonosporaceae
ASV452	0	0	0	8	58	19	k__Bacteria;p__Pseudomonadota;c__Gammaproteobacteria;o__Burkholderiales;f__Comamonadaceae;g__Polaromonas
ASV453	85	0	0	0	0	0	k__Bacteria;p__Bacteroidota;c__Bacteroidia;o__Sphingobacteriales;f__Sphingobacteriaceae;g__Pedobacter
ASV454	0	0	85	0	0	0	k__Bacteria;p__Pseudomonadota;c__Gammaproteobacteria;o__unclassified_Gammaproteobacteria;f__unclassified_Gammaproteobacteria;g__Acidibacter;s__unclassified_Acidibacter
ASV455	10	15	56	0	0	0	k__Bacteria;p__Pseudomonadota;c__Alphaproteobacteria;o__Reyranellales;f__Reyranellaceae;g__Reyranella;s__unclassified_Reyranella
ASV456	0	0	84	0	0	0	k__Bacteria;p__Pseudomonadota;c__Gammaproteobacteria;o__Burkholderiales;f__Burkholderiaceae
ASV458	0	12	70	0	0	0	k__Bacteria;p__Actinomycetota;c__Acidimicrobiia;o__Acidimicrobiales;f__Acidimicrobiaceae;g__Acidiferrimicrobium;s__unclassified_Acidiferrimicrobium
ASV459	48	0	26	0	0	0	k__Bacteria;p__Actinomycetota;c__Actinobacteria;o__Micrococcales;f__Cellulomonadaceae;g__Cellulomonas
ASV460	41	0	0	0	0	0	k__Bacteria;p__Pseudomonadota;c__Alphaproteobacteria;o__Hyphomicrobiales;f__Beijerinckiaceae;g__Methylobacterium
ASV461	20	10	0	0	0	0	k__Bacteria;p__Pseudomonadota;c__Alphaproteobacteria;o__Hyphomicrobiales;f__Beijerinckiaceae;g__Methylobacterium
ASV463	28	53	0	0	0	0	k__Bacteria;p__Pseudomonadota;c__Alphaproteobacteria;o__Hyphomicrobiales;f__Hyphomicrobiaceae;g__Pedomicrobium;s__unclassified_Pedomicrobium
ASV464	80	0	0	0	0	0	k__Bacteria;p__Pseudomonadota;c__Gammaproteobacteria;o__Burkholderiales;f__Oxalobacteraceae
ASV465	0	0	0	8	17	0	k__Bacteria;p__Pseudomonadota;c__Gammaproteobacteria;o__Burkholderiales;f__Burkholderiaceae;g__Cupriavidus
ASV466	0	0	80	0	0	0	k__Bacteria;p__Actinomycetota;c__Actinobacteria;o__Micromonosporales;f__Micromonosporaceae
ASV467	0	0	0	0	31	48	k__Bacteria;p__Bacteroidota;c__Bacteroidia;o__Sphingobacteriales;f__Sphingobacteriaceae;g__Sphingobacterium
ASV468	0	0	0	0	8	0	k__Bacteria;p__Actinomycetota;c__Actinobacteria;o__Micrococcales;f__Microbacteriaceae;g__Microbacterium
ASV469	0	79	0	0	0	0	k__Bacteria;p__Bacteroidota;c__Bacteroidia;o__Chitinophagales;f__Chitinophagaceae;g__unclassified_Chitinophagaceae;s__unclassified_Chitinophagaceae
ASV470	13	19	39	0	0	0	k__Bacteria;p__Gemmatimonadota;c__Gemmatimonadia;o__Gemmatimonadales;f__Gemmatimonadaceae;g__Gemmatimonas;s__unclassified_Gemmatimonas
ASV471	17	0	0	12	26	0	k__Bacteria;p__Pseudomonadota;c__Alphaproteobacteria;o__Hyphomicrobiales;f__Beijerinckiaceae;g__Bosea
ASV472	0	0	0	0	48	0	k__Bacteria;p__Actinomycetota;c__Actinobacteria;o__Micrococcales;f__Microbacteriaceae
ASV473	38	0	0	0	0	0	k__Bacteria;p__Actinomycetota;c__Actinobacteria;o__Frankiales;f__Nakamurellaceae;g__Nakamurella;s__Nakamurella_silvestris
ASV475	77	0	0	0	0	0	k__Bacteria;p__Pseudomonadota;c__Gammaproteobacteria;o__Burkholderiales;f__Oxalobacteraceae;g__Collimonas
ASV476	0	0	0	5	16	0	k__Bacteria;p__Pseudomonadota;c__Gammaproteobacteria;o__Lysobacterales;f__Lysobacteraceae;g__Pseudoxanthomonas
ASV477	23	13	27	0	0	0	k__Bacteria;p__Pseudomonadota;c__Alphaproteobacteria;o__Hyphomicrobiales;f__Xanthobacteraceae;g__Bradyrhizobium
ASV478	0	0	0	0	17	0	k__Bacteria;p__Bacteroidota;c__Bacteroidia;o__Flavobacteriales;f__Flavobacteriaceae;g__Flavobacterium
ASV480	0	36	41	0	0	0	k__Bacteria;p__Acidobacteriota;c__Acidobacteriae;o__Solibacterales;f__Solibacteraceae;g__Candidatus_Solibacter;s__unclassified_Candidatus_Solibacter
ASV481	67	0	4	0	0	0	k__Bacteria;p__Bacteroidota;c__Bacteroidia;o__Sphingobacteriales;f__Sphingobacteriaceae;g__Mucilaginibacter
ASV482	23	0	33	0	0	0	k__Bacteria;p__Pseudomonadota;c__Alphaproteobacteria;o__Sphingomonadales;f__Sphingomonadaceae;g__Sphingomonas
ASV483	0	0	77	0	0	0	k__Bacteria;p__Acidobacteriota;c__Acidobacteriae;o__Bryobacterales;f__Bryobacteraceae;g__Bryobacter;s__unclassified_Bryobacter
ASV484	0	0	76	0	0	0	k__Bacteria;p__Pseudomonadota;c__Alphaproteobacteria;o__Acetobacterales;f__Acetobacteraceae;g__unclassified_Acetobacteraceae;s__bacterium_enrichment_culture_clone_auto142_4W
ASV485	0	0	76	0	0	0	k__Bacteria;p__Actinomycetota;c__Actinobacteria;o__Kitasatosporales;f__Streptomycetaceae;g__Streptomyces
ASV486	25	20	31	0	0	0	k__Bacteria;p__Acidobacteriota;c__Holophagae;o__Subgroup_7;f__unclassified_Subgroup_7;g__unclassified_Subgroup_7;s__unclassified_Subgroup_7
ASV487	61	0	0	0	0	9	k__Bacteria;p__Bacteroidota;c__Bacteroidia;o__Sphingobacteriales;f__Sphingobacteriaceae;g__Pedobacter
ASV488	0	0	0	0	13	0	k__Bacteria;p__Bacteroidota;c__Bacteroidia;o__Sphingobacteriales;f__Sphingobacteriaceae;g__Pedobacter
ASV489	0	0	0	0	10	65	k__Bacteria;p__Bacteroidota;c__Bacteroidia;o__Flavobacteriales;f__Weeksellaceae;g__Chryseobacterium
ASV490	0	0	0	0	24	0	k__Bacteria;p__Patescibacteria;c__Saccharimonadia;o__Saccharimonadales;f__Saccharimonadaceae;g__TM7a;s__unclassified_TM7a
ASV491	0	0	0	0	40	35	k__Bacteria;p__Bacteroidota;c__Bacteroidia;o__Flavobacteriales;f__Flavobacteriaceae;g__Flavobacterium
ASV492	7	50	18	0	0	0	k__Bacteria;p__Actinomycetota;c__Thermoleophilia;o__Solirubrobacterales;f__67-14;g__unclassified_67-14;s__unclassified_67-14
ASV493	25	0	50	0	0	0	k__Bacteria;p__Actinomycetota;c__Acidimicrobiia;o__Acidimicrobiales;f__Acidimicrobiaceae;g__Acidiferrimicrobium;s__unclassified_Acidiferrimicrobium
ASV494	13	34	27	0	0	0	k__Bacteria;p__Pseudomonadota;c__Alphaproteobacteria;o__Caulobacterales;f__Caulobacteraceae;g__Caulobacter
ASV496	0	0	0	20	0	54	k__Bacteria;p__Bacteroidota;c__Bacteroidia;o__Sphingobacteriales;f__Sphingobacteriaceae;g__Pedobacter
ASV498	0	74	0	0	0	0	k__Bacteria;p__Pseudomonadota;c__Alphaproteobacteria;o__Sphingomonadales;f__Sphingomonadaceae;g__Sphingomonas
ASV499	0	15	49	0	0	0	k__Bacteria;p__Pseudomonadota;c__Alphaproteobacteria;o__Hyphomicrobiales;f__unclassified_Hyphomicrobiales;g__unclassified_Hyphomicrobiales;s__unclassified_Hyphomicrobiales
ASV500	0	0	74	0	0	0	k__Bacteria;p__Pseudomonadota;c__Alphaproteobacteria;o__unclassified_Alphaproteobacteria;f__unclassified_Alphaproteobacteria;g__Hypericibacter
ASV501	73	0	0	0	0	0	k__Bacteria;p__Pseudomonadota;c__Gammaproteobacteria;o__Burkholderiales;f__Oxalobacteraceae
ASV502	73	0	0	0	0	0	k__Bacteria;p__Bacteroidota;c__Bacteroidia;o__Sphingobacteriales;f__Sphingobacteriaceae;g__Mucilaginibacter
ASV503	5	14	0	0	0	9	k__Bacteria;p__Deinococcota;c__Deinococci;o__Deinococcales;f__Deinococcaceae;g__Deinococcus;s__Deinococcus_sp._G8(2015)
ASV504	0	31	4	0	8	0	k__Bacteria;p__Pseudomonadota;c__Alphaproteobacteria;o__Caulobacterales;f__Caulobacteraceae;g__Caulobacter
ASV505	0	0	73	0	0	0	k__Bacteria;p__Actinomycetota;c__Thermoleophilia;o__Solirubrobacterales;f__67-14;g__unclassified_67-14;s__unclassified_67-14
ASV507	0	13	0	28	0	32	k__Bacteria;p__Bacteroidota;c__Bacteroidia;o__Flavobacteriales;f__Flavobacteriaceae;g__Flavobacterium
ASV508	0	60	12	0	0	0	k__Bacteria;p__Acidobacteriota;c__Acidobacteriae;o__Terriglobales;f__Acidobacteriaceae_(Subgroup_1);g__Granulicella;s__unclassified_Granulicella
ASV509	0	0	72	0	0	0	k__Bacteria;p__Pseudomonadota;c__Alphaproteobacteria;o__Hyphomicrobiales;f__Xanthobacteraceae;g__Variibacter;s__unclassified_Variibacter
ASV510	0	45	8	0	0	0	k__Bacteria;p__Actinomycetota;c__MB-A2-108;o__unclassified_MB-A2-108;f__unclassified_MB-A2-108;g__unclassified_MB-A2-108;s__unclassified_MB-A2-108
ASV512	32	39	0	0	0	0	k__Bacteria;p__Pseudomonadota;c__Alphaproteobacteria;o__Hyphomicrobiales;f__Rhizobiaceae;g__Mesorhizobium
ASV513	0	0	0	0	0	71	k__Bacteria;p__Pseudomonadota;c__Gammaproteobacteria;o__Enterobacterales;f__Yersiniaceae;g__Serratia
ASV514	0	71	0	0	0	0	k__Bacteria;p__Bacteroidota;c__Bacteroidia;o__Chitinophagales;f__Chitinophagaceae;g__Chitinophaga
ASV515	71	0	0	0	0	0	k__Bacteria;p__Pseudomonadota;c__Gammaproteobacteria;o__Burkholderiales;f__Oxalobacteraceae;g__Collimonas
ASV516	0	0	70	0	0	0	k__Bacteria;p__Pseudomonadota;c__Gammaproteobacteria;o__WD260;f__unclassified_WD260;g__unclassified_WD260;s__unclassified_WD260
ASV517	0	0	2	0	27	0	k__Bacteria;p__Pseudomonadota;c__Gammaproteobacteria;o__Pseudomonadales;f__Moraxellaceae;g__Acinetobacter
ASV518	13	0	0	40	0	0	k__Bacteria;p__Bacteroidota;c__Bacteroidia;o__Sphingobacteriales;f__Sphingobacteriaceae;g__Pedobacter;s__Sphingobacteriaceae_str._EP211
ASV519	0	0	70	0	0	0	k__Bacteria;p__Acidobacteriota;c__Thermoanaerobaculia;o__Thermoanaerobaculales;f__Thermoanaerobaculaceae;g__Subgroup_10;s__unclassified_Subgroup_10
ASV520	0	0	70	0	0	0	k__Bacteria;p__Pseudomonadota;c__Gammaproteobacteria;o__unclassified_Gammaproteobacteria;f__unclassified_Gammaproteobacteria;g__Acidibacter;s__unclassified_Acidibacter
ASV521	30	0	20	0	0	0	k__Bacteria;p__Actinomycetota;c__Thermoleophilia;o__Solirubrobacterales;f__67-14;g__unclassified_67-14;s__unclassified_67-14
ASV523	69	0	0	0	0	0	k__Bacteria;p__Pseudomonadota;c__Gammaproteobacteria;o__Lysobacterales;f__Rhodanobacteraceae;g__Luteibacter
ASV524	0	0	0	0	69	0	k__Bacteria;p__Pseudomonadota;c__Gammaproteobacteria;o__Enterobacterales;f__Erwiniaceae;g__Pantoea
ASV525	69	0	0	0	0	0	k__Bacteria;p__Pseudomonadota;c__Alphaproteobacteria;o__Hyphomicrobiales;f__Rhizobiaceae;g__Pararhizobium
ASV526	0	0	69	0	0	0	k__Bacteria;p__Actinomycetota;c__Actinobacteria;o__Micrococcales;f__Microbacteriaceae
ASV527	0	0	0	45	23	0	k__Bacteria;p__Bacteroidota;c__Bacteroidia;o__Sphingobacteriales;f__Sphingobacteriaceae;g__Pedobacter
ASV528	23	45	0	0	0	0	k__Bacteria;p__Verrucomicrobiota;c__Verrucomicrobiia;o__Chthoniobacterales;f__Chthoniobacteraceae;g__Candidatus_Udaeobacter;s__unclassified_Candidatus_Udaeobacter
ASV529	0	68	0	0	0	0	k__Bacteria;p__Actinomycetota;c__Thermoleophilia;o__Solirubrobacterales;f__67-14;g__unclassified_67-14;s__unclassified_67-14
ASV530	0	57	0	0	0	0	k__Bacteria;p__Pseudomonadota;c__Gammaproteobacteria;o__Burkholderiales;f__Comamonadaceae
ASV531	0	67	0	0	0	0	k__Bacteria;p__Bacillota;c__Bacilli;o__Mycoplasmatales;f__type_III;g__unclassified_type_III;s__unclassified_type_III
ASV533	10	12	45	0	0	0	k__Bacteria;p__Actinomycetota;c__Thermoleophilia;o__Gaiellales;f__unclassified_Gaiellales;g__unclassified_Gaiellales;s__unclassified_Gaiellales
ASV534	67	0	0	0	0	0	k__Bacteria;p__Bacteroidota;c__Bacteroidia;o__Sphingobacteriales;f__Sphingobacteriaceae;g__Pedobacter
ASV535	0	0	67	0	0	0	k__Bacteria;p__Chloroflexota;c__KD4-96;o__unclassified_KD4-96;f__unclassified_KD4-96;g__unclassified_KD4-96;s__unclassified_KD4-96
ASV536	0	0	0	0	66	0	k__Bacteria;p__Bacteroidota;c__Bacteroidia;o__Flavobacteriales;f__Flavobacteriaceae;g__Flavobacterium
ASV537	0	0	0	0	0	66	k__Bacteria;p__Pseudomonadota;c__Gammaproteobacteria;o__Burkholderiales;f__Comamonadaceae;g__Diaphorobacter
ASV538	19	0	38	0	0	0	k__Bacteria;p__Pseudomonadota;c__Alphaproteobacteria;o__Hyphomicrobiales;f__Beijerinckiaceae;g__Roseiarcus;s__unclassified_Roseiarcus
ASV540	66	0	0	0	0	0	k__Bacteria;p__Bacteroidota;c__Bacteroidia;o__Flavobacteriales;f__Flavobacteriaceae;g__Flavobacterium
ASV541	0	0	66	0	0	0	k__Bacteria;p__Pseudomonadota;c__Gammaproteobacteria;o__unclassified_Gammaproteobacteria;f__unclassified_Gammaproteobacteria;g__Acidibacter;s__unclassified_Acidibacter
ASV542	0	0	0	66	0	0	k__Bacteria;p__Bacteroidota;c__Bacteroidia;o__Flavobacteriales;f__Flavobacteriaceae;g__Flavobacterium;s__Flavobacterium_sp._CJ74
ASV543	0	0	57	0	0	0	k__Bacteria;p__Verrucomicrobiota;c__Verrucomicrobiia;o__Chthoniobacterales;f__Chthoniobacteraceae;g__Candidatus_Udaeobacter;s__unclassified_Candidatus_Udaeobacter
ASV544	65	0	0	0	0	0	k__Bacteria;p__Pseudomonadota;c__Gammaproteobacteria;o__Burkholderiales;f__Oxalobacteraceae;g__Undibacterium
ASV545	65	0	0	0	0	0	k__Bacteria;p__Pseudomonadota;c__Gammaproteobacteria;o__Burkholderiales;f__Oxalobacteraceae;g__Massilia
ASV546	0	0	0	19	33	13	k__Bacteria;p__Pseudomonadota;c__Alphaproteobacteria;o__Acetobacterales;f__Acetobacteraceae;g__Roseomonas
ASV547	65	0	0	0	0	0	k__Bacteria;p__Actinomycetota;c__Actinobacteria;o__Mycobacteriales;f__Mycobacteriaceae;g__Mycobacterium
ASV548	21	0	44	0	0	0	k__Bacteria;p__Actinomycetota;c__Actinobacteria;o__Micromonosporales;f__Micromonosporaceae
ASV550	43	0	0	0	0	21	k__Bacteria;p__Pseudomonadota;c__Gammaproteobacteria;o__Burkholderiales;f__Oxalobacteraceae;g__Janthinobacterium
ASV551	0	0	0	10	30	15	k__Bacteria;p__Bacteroidota;c__Bacteroidia;o__Flavobacteriales;f__Flavobacteriaceae;g__Flavobacterium
ASV552	0	15	0	0	0	0	k__Bacteria;p__Pseudomonadota;c__Gammaproteobacteria;o__Pseudomonadales;f__Moraxellaceae;g__Acinetobacter
ASV553	0	59	5	0	0	0	k__Bacteria
ASV555	0	0	0	0	0	20	k__Bacteria;p__Pseudomonadota;c__Alphaproteobacteria;o__Rhodobacterales;f__Paracoccaceae
ASV556	0	44	19	0	0	0	k__Bacteria;p__Actinomycetota;c__Actinobacteria;o__Pseudonocardiales;f__Pseudonocardiaceae;g__Pseudonocardia;s__unclassified_Pseudonocardia
ASV557	63	0	0	0	0	0	k__Bacteria;p__Pseudomonadota;c__Gammaproteobacteria;o__Pseudomonadales;f__Pseudomonadaceae;g__Pseudomonas
ASV558	11	44	8	0	0	0	k__Bacteria;p__Actinomycetota;c__Thermoleophilia;o__unclassified_Thermoleophilia;f__unclassified_Thermoleophilia;g__unclassified_Thermoleophilia;s__unclassified_Thermoleophilia
ASV559	63	0	0	0	0	0	k__Bacteria;p__Bacteroidota;c__Bacteroidia;o__Sphingobacteriales;f__Sphingobacteriaceae;g__Mucilaginibacter
ASV560	0	62	0	0	0	0	k__Bacteria;p__Pseudomonadota;c__Gammaproteobacteria;o__Lysobacterales;f__Rhodanobacteraceae;g__Luteibacter
ASV561	28	34	0	0	0	0	k__Bacteria;p__Pseudomonadota;c__Alphaproteobacteria;o__Hyphomicrobiales;f__Xanthobacteraceae;g__Rhodoplanes;s__unclassified_Rhodoplanes
ASV562	0	0	62	0	0	0	k__Bacteria;p__Actinomycetota;c__Actinobacteria;o__Propionibacteriales;f__Nocardioidaceae;g__Nocardioides
ASV563	0	0	0	43	8	11	k__Bacteria;p__Bacteroidota;c__Bacteroidia;o__Flavobacteriales;f__Flavobacteriaceae;g__Flavobacterium
ASV564	0	0	0	0	62	0	k__Bacteria;p__Pseudomonadota;c__Gammaproteobacteria;o__Enterobacterales;f__Enterobacteriaceae
ASV565	0	0	0	0	0	12	k__Bacteria;p__Pseudomonadota;c__Gammaproteobacteria;o__Burkholderiales;f__Comamonadaceae;g__Comamonas
ASV566	32	0	30	0	0	0	k__Bacteria;p__Actinomycetota;c__Actinobacteria;o__Micromonosporales;f__Micromonosporaceae;g__Luedemannella;s__unclassified_Luedemannella
ASV567	0	0	62	0	0	0	k__Bacteria;p__Pseudomonadota;c__Gammaproteobacteria;o__Pseudomonadales;f__Pseudomonadaceae;g__Pseudomonas
ASV568	0	62	0	0	0	0	Unassigned
ASV569	62	0	0	0	0	0	k__Bacteria;p__Actinomycetota;c__Actinobacteria;o__Mycobacteriales;f__Mycobacteriaceae;g__Mycobacterium
ASV571	0	0	61	0	0	0	k__Bacteria;p__Actinomycetota;c__Actinobacteria;o__Propionibacteriales;f__Nocardioidaceae;g__Nocardioides
ASV572	0	0	0	0	39	22	k__Bacteria;p__Pseudomonadota;c__Gammaproteobacteria;o__Burkholderiales;f__Alcaligenaceae;g__Achromobacter
ASV573	61	0	0	0	0	0	k__Bacteria;p__Pseudomonadota;c__Gammaproteobacteria;o__Pseudomonadales;f__Pseudomonadaceae;g__Pseudomonas
ASV574	26	0	4	0	13	18	k__Bacteria;p__Pseudomonadota;c__Alphaproteobacteria;o__Hyphomicrobiales;f__Beijerinckiaceae;g__Microvirga
ASV575	0	4	57	0	0	0	k__Bacteria;p__Pseudomonadota;c__Alphaproteobacteria;o__Hyphomicrobiales;f__A0839;g__unclassified_A0839;s__unclassified_A0839
ASV578	0	0	0	43	0	0	k__Bacteria;p__Pseudomonadota;c__Alphaproteobacteria;o__Hyphomicrobiales;f__Rhizobiaceae;g__Pseudochrobactrum
ASV579	0	0	60	0	0	0	k__Bacteria;p__Gemmatimonadota;c__Gemmatimonadia;o__Gemmatimonadales;f__Gemmatimonadaceae;g__Gemmatimonas;s__unclassified_Gemmatimonas
ASV580	0	0	60	0	0	0	k__Bacteria;p__Actinomycetota;c__Thermoleophilia;o__Solirubrobacterales;f__67-14;g__unclassified_67-14;s__unclassified_67-14
ASV581	6	0	54	0	0	0	k__Bacteria;p__Pseudomonadota;c__Gammaproteobacteria;o__Burkholderiales;f__Comamonadaceae
ASV582	32	28	0	0	0	0	k__Bacteria;p__Actinomycetota;c__Acidimicrobiia;o__Acidimicrobiales;f__Acidimicrobiaceae;g__Acidiferrimicrobium;s__unclassified_Acidiferrimicrobium
ASV583	0	0	51	0	0	0	k__Bacteria;p__Pseudomonadota;c__Alphaproteobacteria;o__Hyphomicrobiales;f__Xanthobacteraceae;g__Rhodoplanes;s__unclassified_Rhodoplanes
ASV584	0	24	35	0	0	0	k__Bacteria;p__Actinomycetota;c__Acidimicrobiia;o__Microtrichales;f__Ilumatobacteraceae;g__CL500-29_marine_group
ASV585	0	7	52	0	0	0	k__Bacteria;p__Pseudomonadota;c__Alphaproteobacteria;o__Dongiales;f__Dongiaceae;g__Dongia;s__Dongia_sp._URHE0060
ASV587	19	18	22	0	0	0	k__Bacteria;p__Actinomycetota;c__Thermoleophilia;o__Solirubrobacterales;f__Solirubrobacteraceae;g__Conexibacter;s__unclassified_Conexibacter
ASV588	59	0	0	0	0	0	k__Bacteria;p__Bacteroidota;c__Bacteroidia;o__Sphingobacteriales;f__Sphingobacteriaceae;g__Mucilaginibacter
ASV589	49	10	0	0	0	0	k__Bacteria;p__Pseudomonadota;c__Gammaproteobacteria;o__Burkholderiales;f__Methylophilaceae;g__Methylotenera
ASV590	18	0	0	0	8	0	k__Bacteria;p__Actinomycetota;c__Actinobacteria;o__Frankiales;f__Sporichthyaceae;g__unclassified_Sporichthyaceae;s__unclassified_Sporichthyaceae
ASV591	0	0	0	0	59	0	k__Bacteria;p__Pseudomonadota;c__Gammaproteobacteria;o__Burkholderiales;f__Comamonadaceae;g__Lampropedia
ASV592	0	0	59	0	0	0	k__Bacteria;p__Actinomycetota;c__Actinobacteria;o__Propionibacteriales;f__Nocardioidaceae;g__Nocardioides
ASV593	14	34	10	0	0	0	k__Bacteria;p__Pseudomonadota;c__Alphaproteobacteria;o__Hyphomicrobiales;f__Xanthobacteraceae
ASV594	0	20	38	0	0	0	k__Bacteria;p__Actinomycetota;c__Actinobacteria;o__Propionibacteriales;f__Nocardioidaceae;g__Nocardioides
ASV595	0	0	0	0	0	57	k__Bacteria
ASV596	0	0	52	0	0	0	k__Bacteria;p__Bacteroidota;c__Bacteroidia;o__Chitinophagales;f__Chitinophagaceae;g__Chitinophaga
ASV597	0	0	0	0	14	0	k__Bacteria;p__Pseudomonadota;c__Alphaproteobacteria;o__Caulobacterales;f__Caulobacteraceae;g__Brevundimonas
ASV598	3	3	0	0	9	18	k__Bacteria;p__Bacteroidota;c__Bacteroidia;o__Sphingobacteriales;f__Sphingobacteriaceae;g__Sphingobacterium;s__Sphingobacterium_spiritivorum
ASV599	19	31	0	0	0	0	k__Bacteria;p__Acidobacteriota;c__Acidobacteriae;o__Terriglobales;f__unclassified_Terriglobales;g__unclassified_Terriglobales;s__unclassified_Terriglobales
ASV600	0	0	57	0	0	0	k__Bacteria;p__Acidobacteriota;c__Vicinamibacteria;o__Vicinamibacterales;f__unclassified_Vicinamibacterales;g__unclassified_Vicinamibacterales;s__unclassified_Vicinamibacterales
ASV601	0	0	0	7	0	49	k__Bacteria;p__Pseudomonadota;c__Gammaproteobacteria;o__Burkholderiales;f__Oxalobacteraceae
ASV602	0	0	0	0	34	22	k__Bacteria;p__Bacteroidota;c__Bacteroidia;o__Sphingobacteriales;f__Sphingobacteriaceae;g__Pedobacter
ASV603	56	0	0	0	0	0	k__Bacteria;p__Bacteroidota;c__Bacteroidia;o__Sphingobacteriales;f__Sphingobacteriaceae;g__Mucilaginibacter
ASV605	0	0	56	0	0	0	k__Bacteria;p__Pseudomonadota;c__Alphaproteobacteria;o__Dongiales;f__Dongiaceae;g__Dongia
ASV606	0	55	0	0	0	0	k__Bacteria;p__Pseudomonadota;c__Alphaproteobacteria;o__Hyphomicrobiales;f__Methyloligellaceae;g__unclassified_Methyloligellaceae
ASV607	0	0	0	0	55	0	k__Bacteria;p__Pseudomonadota;c__Gammaproteobacteria;o__Burkholderiales;f__Comamonadaceae;g__Delftia
ASV608	0	0	0	16	19	0	k__Bacteria;p__Pseudomonadota;c__Alphaproteobacteria;o__Sphingomonadales;f__Sphingomonadaceae;g__Sphingopyxis
ASV609	0	0	0	28	4	0	k__Bacteria;p__Bacteroidota;c__Bacteroidia;o__Flavobacteriales;f__Flavobacteriaceae;g__Flavobacterium
ASV610	0	55	0	0	0	0	k__Bacteria;p__Bacillota;c__Bacilli;o__Mycoplasmatales;f__type_III;g__unclassified_type_III;s__unclassified_type_III
ASV611	0	26	29	0	0	0	k__Bacteria;p__Actinomycetota;c__Thermoleophilia;o__Solirubrobacterales;f__67-14;g__unclassified_67-14;s__unclassified_67-14
ASV612	0	0	55	0	0	0	k__Bacteria;p__Actinomycetota;c__Thermoleophilia;o__Solirubrobacterales;f__Solirubrobacteraceae;g__Baekduia
ASV613	0	10	45	0	0	0	k__Bacteria;p__Verrucomicrobiota;c__Verrucomicrobiia;o__Chthoniobacterales;f__Chthoniobacteraceae;g__Candidatus_Udaeobacter;s__unclassified_Candidatus_Udaeobacter
ASV615	0	0	0	0	30	0	k__Bacteria;p__Pseudomonadota;c__Gammaproteobacteria;o__Enterobacterales;f__Erwiniaceae;g__Pantoea
ASV616	0	0	3	0	25	0	k__Bacteria;p__Actinomycetota;c__Actinobacteria;o__Micrococcales;f__Micrococcaceae;g__Kocuria
ASV617	14	5	35	0	0	0	k__Bacteria;p__Pseudomonadota;c__Alphaproteobacteria
ASV618	54	0	0	0	0	0	k__Bacteria;p__Pseudomonadota;c__Gammaproteobacteria;o__Burkholderiales;f__Burkholderiaceae;g__Burkholderia-Caballeronia-Paraburkholderia
ASV619	0	0	47	0	0	0	k__Bacteria;p__Pseudomonadota;c__Alphaproteobacteria;o__Hyphomicrobiales;f__Hyphomicrobiaceae;g__Hyphomicrobium
ASV620	18	0	36	0	0	0	k__Bacteria;p__Pseudomonadota;c__Alphaproteobacteria;o__Hyphomicrobiales;f__Xanthobacteraceae;g__unclassified_Xanthobacteraceae
ASV621	0	34	20	0	0	0	k__Bacteria;p__Pseudomonadota;c__Gammaproteobacteria;o__Lysobacterales;f__Rhodanobacteraceae;g__Dokdonella
ASV622	0	16	37	0	0	0	k__Bacteria;p__Actinomycetota;c__Thermoleophilia;o__Gaiellales;f__unclassified_Gaiellales;g__unclassified_Gaiellales;s__unclassified_Gaiellales
ASV623	37	16	0	0	0	0	k__Bacteria;p__Verrucomicrobiota;c__Verrucomicrobiia;o__Verrucomicrobiales;f__Rubritaleaceae;g__Luteolibacter
ASV624	0	0	53	0	0	0	k__Bacteria;p__Actinomycetota;c__Actinobacteria;o__Micromonosporales;f__Micromonosporaceae
ASV625	0	16	8	0	5	0	k__Bacteria;p__Pseudomonadota;c__Gammaproteobacteria;o__Enterobacterales;f__Idiomarinaceae;g__Pseudidiomarina;s__unclassified_Pseudidiomarina
ASV626	0	0	53	0	0	0	k__Bacteria;p__Pseudomonadota;c__Gammaproteobacteria;o__unclassified_Gammaproteobacteria;f__unclassified_Gammaproteobacteria;g__Acidibacter;s__unclassified_Acidibacter
ASV627	42	0	0	0	0	11	k__Bacteria;p__Pseudomonadota;c__Alphaproteobacteria;o__Hyphomicrobiales;f__Xanthobacteraceae
ASV628	0	0	53	0	0	0	k__Bacteria;p__Actinomycetota;c__Thermoleophilia;o__Gaiellales
ASV629	0	0	0	4	0	0	k__Bacteria;p__Bacteroidota;c__Bacteroidia;o__Chitinophagales;f__Chitinophagaceae;g__unclassified_Chitinophagaceae;s__unclassified_Chitinophagaceae
ASV630	26	26	0	0	0	0	k__Bacteria;p__Pseudomonadota;c__Alphaproteobacteria;o__Hyphomicrobiales;f__Xanthobacteraceae;g__unclassified_Xanthobacteraceae;s__unclassified_Xanthobacteraceae
ASV631	0	5	47	0	0	0	k__Bacteria;p__Actinomycetota;c__Acidimicrobiia;o__Acidimicrobiales;f__Acidimicrobiaceae;g__Acidiferrimicrobium;s__unclassified_Acidiferrimicrobium
ASV632	0	0	0	21	18	0	k__Bacteria;p__Pseudomonadota;c__Gammaproteobacteria;o__Burkholderiales;f__Comamonadaceae;g__Polaromonas
ASV633	0	0	0	0	52	0	k__Bacteria;p__Pseudomonadota;c__Gammaproteobacteria;o__Burkholderiales;f__Oxalobacteraceae;g__Janthinobacterium
ASV634	0	0	0	0	28	13	k__Bacteria
ASV635	0	0	0	0	29	9	k__Bacteria;p__Bacteroidota;c__Bacteroidia;o__Sphingobacteriales;f__Sphingobacteriaceae;g__Pedobacter
ASV637	0	0	0	52	0	0	k__Bacteria;p__Pseudomonadota;c__Alphaproteobacteria;o__Hyphomicrobiales;f__Rhizobiaceae;g__Brucella
ASV638	32	20	0	0	0	0	k__Bacteria;p__Pseudomonadota;c__Gammaproteobacteria;o__Burkholderiales;f__Oxalobacteraceae;g__Massilia
ASV639	0	0	0	0	0	52	k__Bacteria;p__Pseudomonadota;c__Gammaproteobacteria;o__Burkholderiales;f__Alcaligenaceae;g__Pigmentiphaga;s__unclassified_Pigmentiphaga
ASV640	0	15	0	0	0	0	k__Bacteria;p__Pseudomonadota;c__Alphaproteobacteria;o__Hyphomicrobiales;f__Xanthobacteraceae;g__Tardiphaga
ASV641	52	0	0	0	0	0	k__Bacteria;p__Bacteroidota;c__Bacteroidia;o__Sphingobacteriales;f__Sphingobacteriaceae;g__Pedobacter
ASV642	13	0	38	0	0	0	k__Bacteria;p__Pseudomonadota;c__Gammaproteobacteria;o__Burkholderiales;f__TRA3-20;g__unclassified_TRA3-20;s__unclassified_TRA3-20
ASV643	0	0	51	0	0	0	k__Bacteria;p__Myxococcota;c__Polyangiia;o__Haliangiales;f__Haliangiaceae;g__unclassified_Haliangiaceae
ASV644	0	0	0	0	19	0	k__Bacteria;p__Pseudomonadota;c__Gammaproteobacteria;o__Enterobacterales;f__Yersiniaceae
ASV645	32	19	0	0	0	0	k__Bacteria;p__Pseudomonadota;c__Alphaproteobacteria;o__Caulobacterales;f__Caulobacteraceae;g__Phenylobacterium
ASV646	0	0	5	0	0	0	k__Bacteria;p__Pseudomonadota;c__Alphaproteobacteria;o__Hyphomicrobiales;f__Rhizobiaceae;g__Rhizobium
ASV647	50	0	0	0	0	0	k__Bacteria;p__Pseudomonadota;c__Gammaproteobacteria;o__Burkholderiales;f__Oxalobacteraceae;g__Duganella
ASV648	17	15	6	0	3	0	k__Bacteria;p__Chloroflexota;c__KD4-96;o__unclassified_KD4-96;f__unclassified_KD4-96;g__unclassified_KD4-96;s__unclassified_KD4-96
ASV650	0	0	50	0	0	0	k__Bacteria;p__Actinomycetota;c__Acidimicrobiia;o__Acidimicrobiales;f__Acidimicrobiaceae;g__Acidiferrimicrobium;s__unclassified_Acidiferrimicrobium
ASV651	0	0	50	0	0	0	k__Bacteria;p__Actinomycetota;c__Actinobacteria;o__Micromonosporales;f__Micromonosporaceae;g__Actinoplanes
ASV652	17	18	0	0	0	0	k__Bacteria;p__Pseudomonadota;c__Alphaproteobacteria;o__Hyphomicrobiales;f__Xanthobacteraceae
ASV653	0	50	0	0	0	0	k__Bacteria;p__Actinomycetota;c__Actinobacteria;o__Propionibacteriales;f__Nocardioidaceae;g__Nocardioides;s__Nocardioides_halotolerans
ASV654	0	50	0	0	0	0	k__Bacteria;p__Actinomycetota;c__Thermoleophilia;o__Solirubrobacterales;f__Solirubrobacteraceae
ASV655	0	8	42	0	0	0	k__Bacteria;p__Pseudomonadota;c__Alphaproteobacteria;o__Hyphomicrobiales;f__Xanthobacteraceae;g__unclassified_Xanthobacteraceae
ASV656	49	0	0	0	0	0	k__Bacteria;p__Pseudomonadota;c__Gammaproteobacteria;o__Burkholderiales;f__Oxalobacteraceae;g__Massilia
ASV657	0	0	14	0	0	0	k__Bacteria;p__Pseudomonadota;c__Alphaproteobacteria;o__Caulobacterales;f__Caulobacteraceae;g__Brevundimonas
ASV658	0	0	49	0	0	0	k__Bacteria;p__Pseudomonadota;c__Alphaproteobacteria;o__Dongiales;f__Dongiaceae;g__Dongia
ASV659	0	0	49	0	0	0	k__Bacteria;p__Acidobacteriota;c__Acidobacteriae;o__Terriglobales;f__unclassified_Terriglobales;g__unclassified_Terriglobales;s__unclassified_Terriglobales
ASV660	49	0	0	0	0	0	k__Bacteria;p__Pseudomonadota;c__Gammaproteobacteria;o__Burkholderiales;f__Oxalobacteraceae
ASV661	0	0	0	0	31	18	k__Bacteria;p__Pseudomonadota;c__Alphaproteobacteria;o__Rhodobacterales;f__Paracoccaceae
ASV662	0	0	0	0	49	0	k__Bacteria;p__Bacteroidota;c__Bacteroidia;o__Flavobacteriales;f__Weeksellaceae;g__Chryseobacterium
ASV663	0	44	0	0	0	0	k__Bacteria
ASV664	0	0	0	0	40	0	k__Bacteria;p__Pseudomonadota;c__Gammaproteobacteria;o__Pseudomonadales;f__Moraxellaceae;g__Alkanindiges;s__unclassified_Alkanindiges
ASV665	49	0	0	0	0	0	k__Bacteria;p__Pseudomonadota;c__Gammaproteobacteria;o__Burkholderiales;f__Oxalobacteraceae;g__Duganella
ASV666	29	3	0	0	0	0	k__Bacteria;p__Pseudomonadota;c__Gammaproteobacteria;o__Burkholderiales;f__Methylophilaceae;g__Methylotenera;s__unclassified_Methylotenera
ASV667	0	0	49	0	0	0	k__Bacteria;p__Actinomycetota;c__Actinobacteria;o__Mycobacteriales;f__Mycobacteriaceae;g__Mycobacterium
ASV668	0	0	49	0	0	0	k__Bacteria;p__Actinomycetota;c__Actinobacteria;o__Frankiales;f__Frankiaceae;g__Jatrophihabitans;s__unclassified_Jatrophihabitans
ASV669	0	0	49	0	0	0	k__Bacteria;p__Pseudomonadota;c__Gammaproteobacteria;o__WD260;f__unclassified_WD260;g__unclassified_WD260;s__unclassified_WD260
ASV670	0	0	48	0	0	0	k__Bacteria;p__Pseudomonadota;c__Alphaproteobacteria;o__Reyranellales;f__Reyranellaceae;g__Reyranella;s__unclassified_Reyranella
ASV671	39	9	0	0	0	0	k__Bacteria;p__Pseudomonadota;c__Gammaproteobacteria;o__Burkholderiales;f__Oxalobacteraceae
ASV672	19	23	0	0	0	0	k__Bacteria;p__Pseudomonadota;c__Gammaproteobacteria;o__Burkholderiales;f__Burkholderiaceae;g__Burkholderia-Caballeronia-Paraburkholderia
ASV673	0	0	48	0	0	0	k__Bacteria;p__Actinomycetota;c__Actinobacteria;o__Kineosporiales;f__Kineosporiaceae;g__Kineosporia
ASV674	0	0	48	0	0	0	k__Bacteria;p__Chloroflexota;c__KD4-96;o__unclassified_KD4-96;f__unclassified_KD4-96;g__unclassified_KD4-96;s__unclassified_KD4-96
ASV675	0	0	48	0	0	0	k__Bacteria;p__Pseudomonadota;c__Alphaproteobacteria;o__Hyphomicrobiales
ASV676	48	0	0	0	0	0	k__Bacteria;p__Actinomycetota;c__Actinobacteria;o__Micrococcales;f__Intrasporangiaceae;g__Pedococcus-Phycicoccus
ASV677	0	0	48	0	0	0	k__Bacteria;p__Verrucomicrobiota;c__Verrucomicrobiia;o__Chthoniobacterales;f__Chthoniobacteraceae;g__Candidatus_Udaeobacter;s__unclassified_Candidatus_Udaeobacter
ASV678	48	0	0	0	0	0	k__Bacteria;p__Pseudomonadota;c__Gammaproteobacteria;o__Burkholderiales;f__Oxalobacteraceae;g__Duganella
ASV679	0	0	0	0	13	0	k__Bacteria;p__Bacillota;c__Bacilli;o__Bacillales;f__Bacillaceae
ASV680	0	0	47	0	0	0	k__Bacteria;p__Pseudomonadota;c__Alphaproteobacteria;o__Rhodospirillales;f__unclassified_Rhodospirillales;g__unclassified_Rhodospirillales;s__unclassified_Rhodospirillales
ASV681	0	0	47	0	0	0	k__Bacteria;p__Chloroflexota;c__Chloroflexia;o__Thermomicrobiales;f__JG30-KF-CM45;g__unclassified_JG30-KF-CM45;s__unclassified_JG30-KF-CM45
ASV682	14	0	11	0	0	0	k__Bacteria;p__Actinomycetota;c__Acidimicrobiia;o__Acidimicrobiales;f__Acidimicrobiaceae;g__Acidiferrimicrobium;s__unclassified_Acidiferrimicrobium
ASV684	0	0	47	0	0	0	k__Bacteria;p__Pseudomonadota;c__Gammaproteobacteria;o__Lysobacterales;f__Rhodanobacteraceae;g__Rhodanobacter;s__unclassified_Rhodanobacter
ASV686	0	9	38	0	0	0	k__Bacteria;p__Pseudomonadota;c__Alphaproteobacteria;o__Hyphomicrobiales;f__Xanthobacteraceae;g__Pseudorhodoplanes
ASV687	0	38	9	0	0	0	k__Bacteria;p__Actinomycetota;c__Thermoleophilia;o__Solirubrobacterales;f__67-14;g__unclassified_67-14;s__unclassified_67-14
ASV689	47	0	0	0	0	0	k__Bacteria;p__Pseudomonadota;c__Gammaproteobacteria;o__Pseudomonadales;f__Pseudomonadaceae;g__Pseudomonas
ASV690	47	0	0	0	0	0	k__Bacteria;p__Actinomycetota;c__Actinobacteria;o__Frankiales;f__Nakamurellaceae;g__Nakamurella;s__unclassified_Nakamurella
ASV691	0	0	46	0	0	0	k__Bacteria;p__Myxococcota;c__Myxococcia;o__Myxococcales;f__Myxococcaceae;g__P3OB-42;s__unclassified_P3OB-42
ASV692	0	0	0	5	20	0	k__Bacteria;p__Pseudomonadota;c__Gammaproteobacteria;o__Burkholderiales;f__Methylophilaceae;g__Methylophilus
ASV693	0	0	0	25	0	0	k__Bacteria;p__Pseudomonadota;c__Gammaproteobacteria;o__Enterobacterales;f__Erwiniaceae;g__Pantoea
ASV694	0	0	16	0	6	0	k__Bacteria;p__Pseudomonadota;c__Alphaproteobacteria;o__Reyranellales;f__Reyranellaceae;g__Reyranella
ASV695	46	0	0	0	0	0	k__Bacteria;p__Pseudomonadota;c__Gammaproteobacteria;o__Salinisphaerales;f__Nevskiaceae;g__Nevskia;s__Nevskia_soli
ASV697	0	0	0	0	12	0	k__Bacteria;p__Pseudomonadota;c__Alphaproteobacteria;o__Hyphomicrobiales;f__Xanthobacteraceae
ASV698	46	0	0	0	0	0	k__Bacteria;p__Actinomycetota;c__Actinobacteria;o__Kitasatosporales;f__Streptomycetaceae
ASV699	25	21	0	0	0	0	k__Bacteria;p__Pseudomonadota;c__Alphaproteobacteria;o__Hyphomicrobiales;f__Rhizobiaceae;g__Phyllobacterium
ASV700	0	0	46	0	0	0	k__Bacteria;p__Actinomycetota;c__Thermoleophilia;o__Solirubrobacterales;f__Solirubrobacteraceae;g__Solirubrobacter
ASV701	6	7	8	0	0	0	k__Bacteria;p__Actinomycetota;c__Thermoleophilia;o__Gaiellales;f__unclassified_Gaiellales;g__unclassified_Gaiellales;s__unclassified_Gaiellales
ASV702	0	0	45	0	0	0	k__Bacteria;p__Actinomycetota;c__Actinobacteria;o__Frankiales;f__Nakamurellaceae;g__Nakamurella
ASV703	0	21	24	0	0	0	k__Bacteria;p__Actinomycetota;c__Thermoleophilia;o__Solirubrobacterales;f__Solirubrobacteraceae;g__Solirubrobacter;s__unclassified_Solirubrobacter
ASV704	0	0	0	0	9	0	k__Bacteria
ASV705	0	16	20	0	0	0	k__Bacteria;p__Pseudomonadota;c__Alphaproteobacteria;o__Hyphomicrobiales;f__Labraceae;g__Labrys;s__Xanthobacteraceae_bacterium
ASV707	0	45	0	0	0	0	k__Bacteria;p__Actinomycetota;c__Thermoleophilia;o__Solirubrobacterales;f__67-14;g__unclassified_67-14;s__unclassified_67-14
ASV708	0	11	5	0	0	0	k__Bacteria;p__Deinococcota;c__Deinococci;o__Deinococcales;f__Deinococcaceae;g__Deinococcus;s__Deinococcus_wulumuqiensis
ASV709	32	5	8	0	0	0	k__Bacteria
ASV710	0	0	45	0	0	0	k__Bacteria;p__Pseudomonadota;c__Alphaproteobacteria;o__Hyphomicrobiales;f__Xanthobacteraceae;g__Bradyrhizobium
ASV711	0	0	45	0	0	0	k__Bacteria;p__Patescibacteria;c__Saccharimonadia;o__Saccharimonadales
ASV712	0	22	23	0	0	0	k__Bacteria;p__Pseudomonadota;c__Alphaproteobacteria;o__Hyphomicrobiales;f__Beijerinckiaceae;g__Methylobacterium
ASV713	0	44	0	0	0	0	k__Bacteria;p__Chloroflexota;c__Ktedonobacteria;o__Ktedonobacterales;f__Ktedonobacteraceae;g__HSB_OF53-F07;s__unclassified_HSB_OF53-F07
ASV714	27	17	0	0	0	0	k__Bacteria;p__Pseudomonadota;c__Alphaproteobacteria;o__Hyphomicrobiales;f__Hyphomicrobiaceae;g__Hyphomicrobium
ASV716	0	0	44	0	0	0	k__Bacteria;p__Pseudomonadota;c__Gammaproteobacteria;o__unclassified_Gammaproteobacteria;f__unclassified_Gammaproteobacteria;g__Acidibacter
ASV717	0	30	14	0	0	0	k__Bacteria
ASV718	0	0	44	0	0	0	k__Bacteria;p__Actinomycetota;c__Actinobacteria;o__Frankiales;f__Frankiaceae;g__Jatrophihabitans;s__unclassified_Jatrophihabitans
ASV719	4	0	40	0	0	0	k__Bacteria;p__Actinomycetota;c__Thermoleophilia;o__Solirubrobacterales;f__67-14;g__unclassified_67-14;s__unclassified_67-14
ASV720	0	0	0	0	0	9	k__Bacteria;p__Bacteroidota;c__Bacteroidia;o__Flavobacteriales;f__Weeksellaceae;g__Chryseobacterium
ASV721	0	0	0	0	17	0	k__Bacteria;p__Pseudomonadota;c__Gammaproteobacteria;o__Burkholderiales;f__Alcaligenaceae;g__Achromobacter
ASV722	0	0	0	0	44	0	k__Bacteria;p__Patescibacteria;c__Saccharimonadia;o__Saccharimonadales
ASV723	0	0	0	44	0	0	k__Bacteria;p__Pseudomonadota;c__Alphaproteobacteria;o__Sphingomonadales;f__Sphingomonadaceae;g__Novosphingobium
ASV724	30	0	13	0	0	0	k__Bacteria;p__Actinomycetota;c__Actinobacteria;o__Frankiales;f__Frankiaceae;g__Jatrophihabitans;s__unclassified_Jatrophihabitans
ASV725	6	22	2	0	0	0	Unassigned
ASV726	0	0	43	0	0	0	k__Bacteria;p__Actinomycetota;c__Actinobacteria;o__Propionibacteriales;f__Nocardioidaceae;g__Marmoricola;s__unclassified_Marmoricola
ASV727	0	0	0	0	20	23	k__Bacteria;p__Pseudomonadota;c__Gammaproteobacteria;o__Pseudomonadales;f__Moraxellaceae;g__Acinetobacter
ASV728	0	0	43	0	0	0	k__Bacteria;p__Pseudomonadota;c__Gammaproteobacteria;o__Lysobacterales;f__Rhodanobacteraceae;g__Dokdonella
ASV729	0	0	43	0	0	0	k__Bacteria;p__Actinomycetota;c__Actinobacteria;o__Micrococcales;f__Microbacteriaceae
ASV730	0	0	0	11	0	0	k__Bacteria;p__Pseudomonadota;c__Gammaproteobacteria;o__Burkholderiales;f__Oxalobacteraceae;g__Massilia
ASV731	28	0	15	0	0	0	k__Bacteria;p__Pseudomonadota;c__Alphaproteobacteria;o__Hyphomicrobiales;f__Xanthobacteraceae;g__Bradyrhizobium
ASV732	0	37	0	0	0	0	k__Bacteria;p__Pseudomonadota;c__Alphaproteobacteria;o__Micropepsales;f__Micropepsaceae;g__unclassified_Micropepsaceae;s__unclassified_Micropepsaceae
ASV733	0	0	43	0	0	0	k__Bacteria;p__Verrucomicrobiota;c__Verrucomicrobiia;o__Chthoniobacterales;f__Chthoniobacteraceae;g__Candidatus_Udaeobacter;s__unclassified_Candidatus_Udaeobacter
ASV735	0	0	42	0	0	0	k__Bacteria;p__Actinomycetota;c__Thermoleophilia;o__Solirubrobacterales;f__Solirubrobacteraceae;g__Solirubrobacter;s__unclassified_Solirubrobacter
ASV736	42	0	0	0	0	0	k__Bacteria;p__Actinomycetota;c__Actinobacteria;o__Kitasatosporales;f__Streptomycetaceae
ASV737	2	40	0	0	0	0	k__Bacteria;p__Chloroflexota;c__Chloroflexia;o__Thermomicrobiales;f__JG30-KF-CM45;g__unclassified_JG30-KF-CM45;s__bacterium_Ellin6537
ASV738	0	0	42	0	0	0	k__Bacteria;p__Bacteroidota;c__Bacteroidia;o__Chitinophagales;f__Chitinophagaceae
ASV739	42	0	0	0	0	0	k__Bacteria;p__Bacteroidota;c__Bacteroidia;o__Sphingobacteriales;f__Sphingobacteriaceae;g__Mucilaginibacter
ASV740	42	0	0	0	0	0	k__Bacteria;p__Actinomycetota;c__Actinobacteria;o__Micrococcales;f__Microbacteriaceae
ASV741	0	6	36	0	0	0	k__Bacteria;p__Actinomycetota;c__Thermoleophilia;o__Gaiellales;f__unclassified_Gaiellales;g__unclassified_Gaiellales;s__unclassified_Gaiellales
ASV742	42	0	0	0	0	0	k__Bacteria;p__Pseudomonadota;c__Gammaproteobacteria;o__Pseudomonadales;f__Pseudomonadaceae;g__Pseudomonas
ASV743	0	42	0	0	0	0	k__Bacteria;p__Pseudomonadota;c__Alphaproteobacteria;o__Azospirillales;f__Inquilinaceae;g__Inquilinus;s__unclassified_Inquilinus
ASV744	0	0	42	0	0	0	k__Bacteria;p__Acidobacteriota;c__Vicinamibacteria;o__Vicinamibacterales;f__unclassified_Vicinamibacterales;g__unclassified_Vicinamibacterales;s__unclassified_Vicinamibacterales
ASV745	0	0	42	0	0	0	k__Bacteria;p__Actinomycetota;c__Actinobacteria;o__Micrococcales;f__Microbacteriaceae
ASV746	0	0	42	0	0	0	k__Bacteria;p__Actinomycetota;c__Thermoleophilia;o__Solirubrobacterales;f__67-14;g__unclassified_67-14;s__unclassified_67-14
ASV747	0	41	0	0	0	0	k__Bacteria;p__Gemmatimonadota;c__Gemmatimonadia;o__Gemmatimonadales;f__Gemmatimonadaceae;g__Gemmatimonas;s__unclassified_Gemmatimonas
ASV748	0	0	41	0	0	0	k__Bacteria;p__Verrucomicrobiota;c__Verrucomicrobiia;o__Chthoniobacterales;f__Chthoniobacteraceae;g__Candidatus_Udaeobacter;s__unclassified_Candidatus_Udaeobacter
ASV750	0	7	34	0	0	0	k__Bacteria;p__Pseudomonadota;c__Alphaproteobacteria;o__Acetobacterales;f__Acetobacteraceae
ASV751	0	0	41	0	0	0	k__Bacteria;p__Pseudomonadota;c__Gammaproteobacteria;o__Burkholderiales;f__Methylophilaceae;g__Methylotenera;s__unclassified_Methylotenera
ASV753	6	35	0	0	0	0	k__Bacteria;p__Actinomycetota;c__Thermoleophilia;o__Gaiellales
ASV754	0	0	0	0	14	0	k__Bacteria;p__Bacillota;c__Bacilli;o__Bacillales;f__Bacillaceae;g__Gracilibacillus
ASV755	0	0	0	0	0	41	k__Bacteria
ASV756	18	23	0	0	0	0	k__Bacteria;p__Pseudomonadota;c__Gammaproteobacteria;o__Burkholderiales;f__Oxalobacteraceae
ASV757	14	0	14	0	0	0	k__Bacteria;p__Acidobacteriota;c__Acidobacteriae;o__Solibacterales;f__Solibacteraceae;g__Candidatus_Solibacter;s__unclassified_Candidatus_Solibacter
ASV758	0	0	41	0	0	0	k__Bacteria;p__Bacteroidota;c__Bacteroidia;o__Chitinophagales;f__Chitinophagaceae;g__Puia;s__unclassified_Puia
ASV759	0	0	41	0	0	0	k__Bacteria;p__Pseudomonadota;c__Alphaproteobacteria;o__Hyphomicrobiales;f__Xanthobacteraceae
ASV760	40	0	0	0	0	0	k__Bacteria;p__Actinomycetota;c__Actinobacteria;o__Mycobacteriales;f__Mycobacteriaceae;g__Mycobacterium
ASV761	30	0	10	0	0	0	k__Bacteria;p__Pseudomonadota;c__Gammaproteobacteria;o__Burkholderiales;f__Comamonadaceae;g__Variovorax
ASV762	0	0	0	40	0	0	k__Bacteria;p__Pseudomonadota;c__Gammaproteobacteria;o__Burkholderiales;f__Comamonadaceae;g__Comamonas;s__Comamonas_koreensis
ASV763	0	0	0	0	0	4	k__Bacteria;p__Dependentiae;c__Babeliae;o__Babeliales
ASV765	0	13	0	0	0	0	k__Bacteria;p__Pseudomonadota;c__Gammaproteobacteria;o__Pseudomonadales;f__Moraxellaceae;g__Acinetobacter
ASV767	0	18	22	0	0	0	k__Bacteria;p__Pseudomonadota;c__Alphaproteobacteria;o__Hyphomicrobiales;f__Xanthobacteraceae
ASV768	0	40	0	0	0	0	k__Bacteria;p__Pseudomonadota;c__Gammaproteobacteria;o__Lysobacterales;f__Rhodanobacteraceae;g__Dyella
ASV769	40	0	0	0	0	0	k__Bacteria;p__Actinomycetota;c__Actinobacteria;o__Micrococcales;f__Intrasporangiaceae;g__Terrabacter
ASV772	0	0	40	0	0	0	k__Bacteria;p__Pseudomonadota;c__Alphaproteobacteria;o__Hyphomicrobiales;f__Xanthobacteraceae;g__unclassified_Xanthobacteraceae;s__unclassified_Xanthobacteraceae
ASV773	0	0	40	0	0	0	k__Bacteria;p__Gemmatimonadota;c__Gemmatimonadia;o__Gemmatimonadales;f__Gemmatimonadaceae;g__unclassified_Gemmatimonadaceae;s__unclassified_Gemmatimonadaceae
ASV774	0	0	40	0	0	0	k__Bacteria;p__Actinomycetota;c__Actinobacteria;o__Mycobacteriales;f__Mycobacteriaceae;g__Mycobacterium
ASV775	0	39	0	0	0	0	k__Bacteria;p__Pseudomonadota;c__Alphaproteobacteria;o__Tistrellales;f__Geminicoccaceae;g__Candidatus_Alysiosphaera;s__unclassified_Candidatus_Alysiosphaera
ASV776	39	0	0	0	0	0	k__Bacteria;p__Pseudomonadota;c__Gammaproteobacteria;o__Burkholderiales;f__Oxalobacteraceae;g__Collimonas
ASV778	0	0	20	0	0	0	k__Bacteria;p__Pseudomonadota;c__Alphaproteobacteria;o__Hyphomicrobiales;f__Xanthobacteraceae
ASV779	33	6	0	0	0	0	k__Bacteria;p__Actinomycetota;c__Actinobacteria;o__Mycobacteriales;f__Mycobacteriaceae;g__Mycobacterium
ASV780	0	11	28	0	0	0	k__Bacteria;p__Actinomycetota;c__Thermoleophilia;o__Gaiellales;f__unclassified_Gaiellales;g__unclassified_Gaiellales;s__unclassified_Gaiellales
ASV781	0	24	15	0	0	0	k__Bacteria;p__Actinomycetota;c__Acidimicrobiia;o__Microtrichales;f__Ilumatobacteraceae;g__Desertimonas;s__unclassified_Desertimonas
ASV782	0	0	0	0	15	0	k__Bacteria
ASV784	0	22	17	0	0	0	k__Bacteria;p__Acidobacteriota;c__Acidobacteriae;o__Terriglobales;f__Acidobacteriaceae_(Subgroup_1);g__Acidicapsa;s__Acidicapsa_sp._CE1
ASV785	39	0	0	0	0	0	k__Bacteria;p__Actinomycetota;c__Actinobacteria;o__Mycobacteriales;f__Mycobacteriaceae;g__Mycobacterium
ASV786	17	11	11	0	0	0	k__Bacteria;p__Verrucomicrobiota;c__Verrucomicrobiia;o__Chthoniobacterales;f__Chthoniobacteraceae;g__Candidatus_Udaeobacter;s__unclassified_Candidatus_Udaeobacter
ASV788	0	0	0	39	0	0	k__Bacteria;p__Pseudomonadota;c__Gammaproteobacteria;o__Enterobacterales
ASV789	0	0	0	0	39	0	k__Bacteria;p__Verrucomicrobiota;c__Verrucomicrobiia;o__Verrucomicrobiales;f__Rubritaleaceae;g__Luteolibacter
ASV790	0	0	39	0	0	0	k__Bacteria;p__Actinomycetota;c__Actinobacteria;o__Micrococcales;f__Microbacteriaceae
ASV791	0	0	34	0	0	0	k__Bacteria;p__Actinomycetota;c__Actinobacteria;o__Kitasatosporales;f__Streptomycetaceae;g__Streptomyces
ASV795	0	0	38	0	0	0	k__Bacteria;p__Bacteroidota;c__Bacteroidia;o__Cytophagales;f__Microscillaceae;g__Chryseotalea;s__unclassified_Chryseotalea
ASV796	0	0	38	0	0	0	k__Bacteria;p__Pseudomonadota;c__Alphaproteobacteria;o__Hyphomicrobiales;f__Devosiaceae
ASV797	0	11	27	0	0	0	k__Bacteria;p__Pseudomonadota;c__Alphaproteobacteria;o__Hyphomicrobiales;f__unclassified_Hyphomicrobiales;g__Nordella;s__unclassified_Nordella
ASV798	0	0	38	0	0	0	k__Bacteria;p__Acidobacteriota;c__Vicinamibacteria;o__Vicinamibacterales;f__unclassified_Vicinamibacterales;g__unclassified_Vicinamibacterales;s__unclassified_Vicinamibacterales
ASV799	0	0	38	0	0	0	k__Bacteria;p__Actinomycetota;c__Thermoleophilia;o__Gaiellales;f__unclassified_Gaiellales;g__unclassified_Gaiellales;s__unclassified_Gaiellales
ASV800	20	18	0	0	0	0	k__Bacteria;p__Actinomycetota;c__Actinobacteria;o__Propionibacteriales;f__Nocardioidaceae;g__Nocardioides
ASV801	0	0	0	0	38	0	k__Bacteria;p__Pseudomonadota;c__Alphaproteobacteria;o__Rhodobacterales;f__Paracoccaceae
ASV802	0	0	0	0	38	0	k__Bacteria;p__Patescibacteria;c__Saccharimonadia;o__Saccharimonadales
ASV803	0	0	38	0	0	0	k__Bacteria;p__Actinomycetota;c__Thermoleophilia;o__Solirubrobacterales;f__Solirubrobacteraceae;g__Solirubrobacter;s__unclassified_Solirubrobacter
ASV804	0	0	0	0	16	0	k__Bacteria;p__Pseudomonadota;c__Alphaproteobacteria;o__Hyphomicrobiales;f__Rhizobiaceae
ASV805	0	0	38	0	0	0	k__Bacteria;p__Pseudomonadota;c__Alphaproteobacteria;o__Hyphomicrobiales;f__Xanthobacteraceae
ASV806	0	24	0	0	14	0	k__Bacteria;p__Pseudomonadota;c__Gammaproteobacteria;o__Pseudomonadales;f__Halomonadaceae;g__Halomonas
ASV807	38	0	0	0	0	0	k__Bacteria;p__Actinomycetota;c__Actinobacteria;o__Propionibacteriales;f__Propionibacteriaceae;g__Microlunatus;s__unclassified_Microlunatus
ASV808	31	0	0	0	0	0	k__Bacteria;p__Pseudomonadota;c__Gammaproteobacteria;o__Burkholderiales;f__Methylophilaceae
ASV809	38	0	0	0	0	0	k__Bacteria;p__Pseudomonadota;c__Gammaproteobacteria;o__Burkholderiales;f__Oxalobacteraceae;g__Duganella
ASV810	0	37	0	0	0	0	k__Bacteria;p__Actinomycetota;c__Actinobacteria;o__Frankiales;f__Nakamurellaceae;g__Nakamurella
ASV811	0	37	0	0	0	0	k__Bacteria;p__Actinomycetota;c__Thermoleophilia;o__Solirubrobacterales;f__Solirubrobacteraceae;g__Solirubrobacter;s__unclassified_Solirubrobacter
ASV812	0	19	18	0	0	0	k__Bacteria;p__Actinomycetota;c__Thermoleophilia;o__Solirubrobacterales;f__Solirubrobacteraceae;g__Solirubrobacter
ASV814	0	21	16	0	0	0	k__Bacteria;p__Actinomycetota;c__Thermoleophilia;o__Gaiellales;f__Gaiellaceae;g__Gaiella;s__unclassified_Gaiella
ASV815	0	0	0	37	0	0	k__Bacteria;p__Pseudomonadota;c__Gammaproteobacteria;o__Enterobacterales;f__Yersiniaceae
ASV816	0	0	37	0	0	0	k__Bacteria;p__Actinomycetota;c__Acidimicrobiia;o__Microtrichales;f__Iamiaceae;g__Iamia;s__unclassified_Iamia
ASV817	0	0	37	0	0	0	k__Bacteria;p__Pseudomonadota;c__Alphaproteobacteria;o__Azospirillales;f__Inquilinaceae;g__Inquilinus;s__unclassified_Inquilinus
ASV818	37	0	0	0	0	0	k__Bacteria;p__Bacteroidota;c__Bacteroidia;o__Sphingobacteriales;f__Sphingobacteriaceae;g__Mucilaginibacter;s__Mucilaginibacter_lappiensis
ASV819	37	0	0	0	0	0	k__Bacteria;p__Pseudomonadota;c__Gammaproteobacteria;o__Burkholderiales;f__Burkholderiaceae;g__Robbsia;s__unclassified_Robbsia
ASV820	0	0	37	0	0	0	k__Bacteria;p__Acidobacteriota;c__Acidobacteriae;o__Bryobacterales;f__Bryobacteraceae;g__Bryobacter;s__unclassified_Bryobacter
ASV821	32	0	0	0	0	0	k__Bacteria;p__Actinomycetota;c__Thermoleophilia;o__Gaiellales
ASV822	0	37	0	0	0	0	k__Bacteria;p__Chloroflexota;c__KD4-96;o__unclassified_KD4-96;f__unclassified_KD4-96;g__unclassified_KD4-96;s__unclassified_KD4-96
ASV824	0	0	37	0	0	0	k__Bacteria;p__Actinomycetota;c__Actinobacteria;o__Mycobacteriales;f__Mycobacteriaceae;g__Mycobacterium
ASV825	0	0	37	0	0	0	k__Bacteria;p__Chloroflexota;c__TK10;o__unclassified_TK10;f__unclassified_TK10;g__unclassified_TK10;s__bacterium_Ellin6519
ASV826	0	0	37	0	0	0	k__Bacteria;p__Pseudomonadota;c__Alphaproteobacteria;o__Hyphomicrobiales;f__Methyloligellaceae;g__unclassified_Methyloligellaceae;s__unclassified_Methyloligellaceae
ASV827	8	17	0	0	0	0	k__Bacteria;p__Actinomycetota;c__Acidimicrobiia;o__Acidimicrobiales;f__Acidimicrobiaceae;g__Acidiferrimicrobium;s__unclassified_Acidiferrimicrobium
ASV828	0	36	0	0	0	0	k__Bacteria;p__Chloroflexota;c__Ktedonobacteria;o__Ktedonobacterales;f__Ktedonobacteraceae;g__HSB_OF53-F07;s__unclassified_HSB_OF53-F07
ASV829	22	0	0	0	0	0	k__Bacteria;p__Chloroflexota;c__KD4-96;o__unclassified_KD4-96;f__unclassified_KD4-96;g__unclassified_KD4-96;s__unclassified_KD4-96
ASV830	6	8	0	0	0	0	k__Bacteria;p__Actinomycetota;c__Thermoleophilia;o__Gaiellales
ASV831	0	0	36	0	0	0	k__Bacteria;p__Actinomycetota;c__Actinobacteria;o__Frankiales;f__Frankiaceae;g__Frankia
ASV832	0	0	36	0	0	0	k__Bacteria;p__Actinomycetota;c__Actinobacteria;o__Frankiales;f__Frankiaceae;g__Jatrophihabitans;s__unclassified_Jatrophihabitans
ASV833	0	16	20	0	0	0	k__Bacteria;p__Chloroflexota;c__KD4-96;o__unclassified_KD4-96;f__unclassified_KD4-96;g__unclassified_KD4-96;s__unclassified_KD4-96
ASV834	0	0	36	0	0	0	k__Bacteria;p__Actinomycetota;c__Actinobacteria;o__Micromonosporales;f__Micromonosporaceae
ASV835	0	0	36	0	0	0	k__Bacteria;p__Actinomycetota;c__Actinobacteria;o__Micrococcales;f__Intrasporangiaceae
ASV836	0	0	36	0	0	0	k__Bacteria;p__Actinomycetota;c__Actinobacteria
ASV837	0	0	36	0	0	0	k__Bacteria;p__Pseudomonadota;c__Gammaproteobacteria;o__R7C24;f__unclassified_R7C24;g__unclassified_R7C24;s__unclassified_R7C24
ASV838	0	0	36	0	0	0	k__Bacteria;p__Verrucomicrobiota;c__Verrucomicrobiia;o__Chthoniobacterales;f__Chthoniobacteraceae;g__Candidatus_Udaeobacter;s__unclassified_Candidatus_Udaeobacter
ASV839	0	0	36	0	0	0	k__Bacteria;p__Acidobacteriota;c__Acidobacteriae;o__Bryobacterales;f__Bryobacteraceae;g__Bryobacter;s__unclassified_Bryobacter
ASV840	13	0	23	0	0	0	k__Bacteria;p__Pseudomonadota;c__Gammaproteobacteria;o__Burkholderiales;f__SC-I-84;g__unclassified_SC-I-84
ASV841	36	0	0	0	0	0	k__Bacteria;p__Bacteroidota;c__Bacteroidia;o__Flavobacteriales;f__Flavobacteriaceae;g__Flavobacterium
ASV842	0	0	36	0	0	0	k__Bacteria;p__Acidobacteriota;c__Vicinamibacteria;o__Vicinamibacterales;f__unclassified_Vicinamibacterales;g__unclassified_Vicinamibacterales;s__unclassified_Vicinamibacterales
ASV843	22	14	0	0	0	0	k__Bacteria;p__Pseudomonadota;c__Alphaproteobacteria;o__unclassified_Alphaproteobacteria;f__unclassified_Alphaproteobacteria;g__Hypericibacter
ASV846	0	0	19	0	0	0	k__Bacteria;p__Actinomycetota;c__Actinobacteria;o__Frankiales;f__Nakamurellaceae;g__Nakamurella
ASV848	0	12	24	0	0	0	k__Bacteria;p__Actinomycetota;c__Thermoleophilia;o__Solirubrobacterales;f__Solirubrobacteraceae;g__Solirubrobacter
ASV849	0	0	35	0	0	0	k__Bacteria;p__Actinomycetota;c__Thermoleophilia;o__Solirubrobacterales;f__67-14;g__unclassified_67-14;s__Solirubrobacterales_bacterium_67-14
ASV850	18	0	17	0	0	0	k__Bacteria;p__Acidobacteriota;c__Vicinamibacteria;o__Vicinamibacterales;f__Vicinamibacteraceae;g__unclassified_Vicinamibacteraceae;s__unclassified_Vicinamibacteraceae
ASV851	11	0	24	0	0	0	k__Bacteria;p__Actinomycetota;c__Actinobacteria;o__Micromonosporales;f__Micromonosporaceae;g__Actinoplanes
ASV853	0	0	0	19	0	0	k__Bacteria;p__Bacteroidota;c__Bacteroidia;o__Flavobacteriales;f__Flavobacteriaceae;g__Flavobacterium;s__Flavobacterium_resistens
ASV854	0	0	35	0	0	0	k__Bacteria;p__Actinomycetota;c__Actinobacteria;o__Streptosporangiales;f__Thermomonosporaceae;g__Actinocorallia;s__unclassified_Actinocorallia
ASV855	0	21	14	0	0	0	k__Bacteria;p__Actinomycetota;c__Thermoleophilia;o__Gaiellales;f__Gaiellaceae;g__Gaiella;s__unclassified_Gaiella
ASV856	0	11	24	0	0	0	k__Bacteria;p__Actinomycetota;c__Thermoleophilia;o__Solirubrobacterales;f__Solirubrobacteraceae
ASV857	0	0	35	0	0	0	k__Bacteria;p__Bacteroidota;c__Bacteroidia;o__Chitinophagales;f__Chitinophagaceae;g__Puia;s__unclassified_Puia
ASV858	15	8	12	0	0	0	k__Bacteria;p__Pseudomonadota;c__Alphaproteobacteria;o__Acetobacterales;f__Acetobacteraceae
ASV859	0	0	0	0	34	0	k__Bacteria;p__Pseudomonadota;c__Gammaproteobacteria;o__Enterobacterales;f__Alteromonadaceae;g__Rheinheimera;s__Pararheinheimera_soli
ASV860	0	0	0	34	0	0	k__Bacteria;p__Bacteroidota;c__Bacteroidia;o__Sphingobacteriales;f__Sphingobacteriaceae;g__Pedobacter
ASV861	9	0	6	0	0	0	k__Bacteria;p__Bacillota;c__Clostridia;o__Clostridiales;f__Clostridiaceae;g__Clostridium
ASV862	0	0	0	0	27	7	k__Bacteria;p__Bacteroidota;c__Bacteroidia;o__Sphingobacteriales;f__Sphingobacteriaceae;g__Pedobacter
ASV863	0	0	34	0	0	0	k__Bacteria;p__Acidobacteriota;c__Vicinamibacteria;o__Vicinamibacterales;f__unclassified_Vicinamibacterales;g__unclassified_Vicinamibacterales;s__unclassified_Vicinamibacterales
ASV864	0	0	34	0	0	0	k__Bacteria;p__Pseudomonadota;c__Gammaproteobacteria;o__Burkholderiales;f__Comamonadaceae
ASV865	0	0	34	0	0	0	k__Bacteria;p__Actinomycetota;c__Thermoleophilia;o__Gaiellales;f__unclassified_Gaiellales;g__unclassified_Gaiellales;s__unclassified_Gaiellales
ASV866	0	0	34	0	0	0	k__Bacteria;p__Pseudomonadota;c__Gammaproteobacteria;o__R7C24;f__unclassified_R7C24;g__unclassified_R7C24;s__unclassified_R7C24
ASV867	0	0	34	0	0	0	k__Bacteria;p__Actinomycetota;c__Acidimicrobiia;o__Microtrichales;f__Iamiaceae;g__Iamia;s__unclassified_Iamia
ASV868	0	0	34	0	0	0	k__Bacteria;p__Pseudomonadota;c__Alphaproteobacteria;o__Reyranellales;f__Reyranellaceae;g__Reyranella
ASV869	0	14	20	0	0	0	k__Bacteria;p__Actinomycetota;c__Actinobacteria;o__Propionibacteriales;f__Nocardioidaceae;g__Nocardioides
ASV870	0	34	0	0	0	0	k__Bacteria;p__Actinomycetota;c__Thermoleophilia;o__Solirubrobacterales;f__Solirubrobacteraceae;g__Solirubrobacter;s__unclassified_Solirubrobacter
ASV871	0	34	0	0	0	0	k__Bacteria;p__Pseudomonadota;c__Alphaproteobacteria;o__Hyphomicrobiales;f__Rhizobiaceae;g__Rhizobium
ASV872	18	0	7	0	0	0	k__Bacteria;p__Bacteroidota;c__Bacteroidia;o__Sphingobacteriales;f__Sphingobacteriaceae;g__Mucilaginibacter
ASV873	10	24	0	0	0	0	k__Bacteria;p__Actinomycetota;c__Actinobacteria;o__Propionibacteriales;f__Nocardioidaceae;g__Nocardioides
ASV875	0	17	2	0	0	15	k__Bacteria;p__Patescibacteria;c__Saccharimonadia;o__Saccharimonadales;f__unclassified_Saccharimonadales;g__unclassified_Saccharimonadales;s__unclassified_Saccharimonadales
ASV876	28	6	0	0	0	0	k__Bacteria;p__Acidobacteriota;c__Vicinamibacteria;o__Vicinamibacterales;f__unclassified_Vicinamibacterales;g__unclassified_Vicinamibacterales;s__unclassified_Vicinamibacterales
ASV877	0	0	0	11	0	0	k__Bacteria;p__Bacteroidota;c__Bacteroidia;o__Flavobacteriales;f__Weeksellaceae;g__Chryseobacterium
ASV878	0	0	0	7	0	0	k__Bacteria;p__Bacteroidota;c__Bacteroidia;o__Flavobacteriales;f__Flavobacteriaceae;g__Flavobacterium;s__Flavobacterium_arsenatis
ASV879	0	0	33	0	0	0	k__Bacteria;p__Pseudomonadota;c__Alphaproteobacteria;o__Sphingomonadales;f__Sphingomonadaceae
ASV880	0	0	33	0	0	0	k__Bacteria;p__Actinomycetota;c__Actinobacteria;o__Propionibacteriales;f__Nocardioidaceae;g__Kribbella
ASV881	0	0	33	0	0	0	k__Bacteria;p__Myxococcota;c__Polyangiia;o__Polyangiales;f__Polyangiaceae;g__Aetherobacter
ASV882	4	29	0	0	0	0	k__Bacteria;p__Pseudomonadota;c__Alphaproteobacteria;o__Hyphomicrobiales;f__Beijerinckiaceae;g__Microvirga;s__unclassified_Microvirga
ASV883	19	0	14	0	0	0	k__Bacteria;p__Actinomycetota;c__Actinobacteria;o__Frankiales;f__Nakamurellaceae;g__Nakamurella
ASV884	11	0	0	0	0	0	k__Bacteria;p__Bacteroidota;c__Bacteroidia;o__Sphingobacteriales;f__Sphingobacteriaceae;g__Pedobacter
ASV885	0	0	33	0	0	0	k__Bacteria;p__Actinomycetota;c__Thermoleophilia;o__Gaiellales;f__unclassified_Gaiellales;g__unclassified_Gaiellales;s__unclassified_Gaiellales
ASV886	33	0	0	0	0	0	k__Bacteria;p__Actinomycetota;c__Actinobacteria;o__Mycobacteriales;f__Mycobacteriaceae;g__Mycobacterium
ASV887	11	0	22	0	0	0	k__Bacteria;p__Actinomycetota;c__Acidimicrobiia;o__Acidimicrobiales;f__Acidimicrobiaceae;g__Acidiferrimicrobium;s__unclassified_Acidiferrimicrobium
ASV888	0	0	33	0	0	0	k__Bacteria;p__Actinomycetota;c__Actinobacteria;o__Catenulisporales;f__Catenulisporaceae;g__Catenulispora;s__Catenulispora_sp.
ASV889	0	33	0	0	0	0	k__Bacteria;p__Chloroflexota;c__Chloroflexia;o__Chloroflexales;f__Roseiflexaceae;g__unclassified_Roseiflexaceae;s__unclassified_Roseiflexaceae
ASV890	0	0	0	26	0	7	k__Bacteria;p__Pseudomonadota;c__Gammaproteobacteria;o__Burkholderiales;f__Oxalobacteraceae;g__Herminiimonas;s__Herminiimonas_fonticola
ASV891	0	0	33	0	0	0	k__Bacteria;p__Gemmatimonadota;c__Gemmatimonadia;o__Gemmatimonadales;f__Gemmatimonadaceae
ASV893	14	0	19	0	0	0	k__Bacteria;p__Acidobacteriota;c__Acidobacteriae;o__Terriglobales;f__Acidobacteriaceae_(Subgroup_1);g__Granulicella;s__unclassified_Granulicella
ASV894	33	0	0	0	0	0	k__Bacteria;p__Actinomycetota;c__Actinobacteria;o__Micrococcales;f__Microbacteriaceae;g__Microbacterium
ASV896	0	0	0	0	16	0	Unassigned
ASV897	0	0	0	33	0	0	k__Bacteria;p__Pseudomonadota;c__Alphaproteobacteria;o__Sphingomonadales;f__Sphingomonadaceae;g__Novosphingobium
ASV898	0	33	0	0	0	0	k__Bacteria;p__Verrucomicrobiota;c__Verrucomicrobiia;o__Chthoniobacterales;f__Chthoniobacteraceae;g__Candidatus_Udaeobacter;s__unclassified_Candidatus_Udaeobacter
ASV899	0	7	26	0	0	0	k__Bacteria;p__Bacteroidota;c__Bacteroidia;o__Chitinophagales;f__Chitinophagaceae;g__Puia;s__unclassified_Puia
ASV900	0	9	0	0	0	0	k__Bacteria;p__Bacillota;c__Bacilli;o__Bacillales;f__Bacillaceae;g__Compostibacillus;s__unclassified_Compostibacillus
ASV901	0	18	14	0	0	0	k__Bacteria;p__Chloroflexota;c__KD4-96;o__unclassified_KD4-96;f__unclassified_KD4-96;g__unclassified_KD4-96;s__unclassified_KD4-96
ASV903	32	0	0	0	0	0	k__Bacteria;p__Pseudomonadota;c__Alphaproteobacteria;o__Hyphomicrobiales;f__Xanthobacteraceae;g__Rhodoplanes;s__unclassified_Rhodoplanes
ASV904	26	0	6	0	0	0	k__Bacteria;p__Actinomycetota;c__Thermoleophilia;o__Gaiellales;f__unclassified_Gaiellales;g__unclassified_Gaiellales;s__unclassified_Gaiellales
ASV906	0	0	32	0	0	0	k__Bacteria;p__Pseudomonadota;c__Alphaproteobacteria;o__Hyphomicrobiales;f__Xanthobacteraceae;g__Pseudolabrys
ASV907	0	0	0	10	20	2	k__Bacteria;p__Pseudomonadota;c__Gammaproteobacteria;o__Pseudomonadales;f__Cellvibrionaceae;g__Cellvibrio
ASV908	32	0	0	0	0	0	k__Bacteria;p__Actinomycetota;c__Actinobacteria;o__Propionibacteriales;f__Nocardioidaceae;g__Nocardioides
ASV909	3	29	0	0	0	0	k__Bacteria;p__Actinomycetota;c__Acidimicrobiia;o__Microtrichales;f__Ilumatobacteraceae;g__unclassified_Ilumatobacteraceae;s__unclassified_Ilumatobacteraceae
ASV910	0	19	0	0	0	0	k__Bacteria;p__Actinomycetota;c__Actinobacteria;o__Propionibacteriales;f__Nocardioidaceae;g__Aeromicrobium
ASV911	0	0	0	0	31	0	k__Bacteria;p__Actinomycetota;c__Actinobacteria;o__Micrococcales;f__Microbacteriaceae;g__Microbacterium
ASV912	0	0	31	0	0	0	k__Bacteria;p__Actinomycetota;c__Actinobacteria;o__Micromonosporales;f__Micromonosporaceae
ASV913	0	0	0	0	31	0	k__Bacteria;p__Pseudomonadota;c__Alphaproteobacteria;o__Rhodobacterales;f__Paracoccaceae
ASV914	0	0	31	0	0	0	k__Bacteria;p__Nitrospirota;c__Nitrospiria;o__Nitrospirales;f__Nitrospiraceae;g__Nitrospira;s__unclassified_Nitrospira
ASV915	0	0	31	0	0	0	k__Bacteria;p__Pseudomonadota;c__Alphaproteobacteria;o__Dongiales;f__Dongiaceae;g__Dongia;s__Azospirillum_sp._T2-YC6788
ASV916	0	31	0	0	0	0	k__Bacteria;p__Actinomycetota;c__Thermoleophilia;o__Solirubrobacterales;f__Solirubrobacteraceae;g__Solirubrobacter
ASV917	0	31	0	0	0	0	k__Bacteria;p__Acidobacteriota;c__Vicinamibacteria;o__Vicinamibacterales;f__unclassified_Vicinamibacterales;g__unclassified_Vicinamibacterales;s__unclassified_Vicinamibacterales
ASV918	0	23	8	0	0	0	k__Bacteria;p__Pseudomonadota;c__Alphaproteobacteria;o__Rhodospirillales;f__unclassified_Rhodospirillales;g__unclassified_Rhodospirillales;s__unclassified_Rhodospirillales
ASV919	3	0	26	0	0	0	k__Bacteria;p__Acidobacteriota;c__Acidobacteriae;o__Bryobacterales;f__Bryobacteraceae;g__Bryobacter;s__unclassified_Bryobacter
ASV920	31	0	0	0	0	0	k__Bacteria;p__Actinomycetota;c__Actinobacteria;o__Mycobacteriales;f__Mycobacteriaceae;g__Mycobacterium
ASV921	11	0	20	0	0	0	k__Bacteria;p__Pseudomonadota;c__Alphaproteobacteria;o__Hyphomicrobiales;f__Xanthobacteraceae
ASV922	31	0	0	0	0	0	k__Bacteria;p__Pseudomonadota;c__Gammaproteobacteria;o__Burkholderiales;f__Oxalobacteraceae
ASV923	0	0	31	0	0	0	k__Bacteria;p__Acidobacteriota;c__Vicinamibacteria;o__Vicinamibacterales;f__unclassified_Vicinamibacterales;g__unclassified_Vicinamibacterales;s__Acidobacteria_bacterium_WX27
ASV925	0	0	0	6	0	0	k__Bacteria;p__Pseudomonadota;c__Alphaproteobacteria;o__Sphingomonadales;f__Sphingomonadaceae;g__Sphingomonas
ASV926	0	0	0	31	0	0	k__Bacteria;p__Bacteroidota;c__Bacteroidia;o__Sphingobacteriales;f__Sphingobacteriaceae;g__Pedobacter
ASV927	0	0	31	0	0	0	k__Bacteria;p__Actinomycetota;c__MB-A2-108;o__unclassified_MB-A2-108;f__unclassified_MB-A2-108;g__unclassified_MB-A2-108;s__unclassified_MB-A2-108
ASV928	30	0	0	0	0	0	k__Bacteria;p__Bacteroidota;c__Bacteroidia;o__Flavobacteriales;f__Flavobacteriaceae;g__Flavobacterium
ASV929	0	0	30	0	0	0	k__Bacteria;p__Actinomycetota;c__Actinobacteria;o__Mycobacteriales;f__Mycobacteriaceae;g__Mycobacterium
ASV930	0	0	30	0	0	0	k__Bacteria;p__Pseudomonadota;c__Gammaproteobacteria;o__Lysobacterales;f__Rhodanobacteraceae;g__Dokdonella;s__unclassified_Dokdonella
ASV931	0	0	30	0	0	0	k__Bacteria;p__Pseudomonadota;c__Alphaproteobacteria;o__Acetobacterales;f__Acetobacteraceae
ASV932	30	0	0	0	0	0	k__Bacteria;p__Pseudomonadota;c__Gammaproteobacteria;o__Burkholderiales;f__Burkholderiaceae;g__Cupriavidus
ASV933	0	30	0	0	0	0	k__Bacteria;p__Acidobacteriota;c__Acidobacteriae;o__Terriglobales;f__Acidobacteriaceae_(Subgroup_1);g__Edaphobacter;s__unclassified_Edaphobacter
ASV934	8	0	22	0	0	0	k__Bacteria;p__Gemmatimonadota;c__Gemmatimonadia;o__Gemmatimonadales;f__Gemmatimonadaceae;g__unclassified_Gemmatimonadaceae;s__unclassified_Gemmatimonadaceae
ASV935	0	0	0	0	0	30	k__Bacteria;p__Pseudomonadota;c__Gammaproteobacteria;o__Burkholderiales;f__Oxalobacteraceae;g__Massilia
ASV936	0	30	0	0	0	0	k__Bacteria;p__Actinomycetota;c__Thermoleophilia;o__Solirubrobacterales;f__Solirubrobacteraceae;g__unclassified_Solirubrobacteraceae;s__Colobanthus_quitensis
ASV938	0	0	3	0	0	0	k__Bacteria;p__Pseudomonadota;c__Gammaproteobacteria;o__Burkholderiales;f__Comamonadaceae;g__Aquabacterium
ASV940	0	21	9	0	0	0	k__Bacteria;p__Bacteroidota;c__Bacteroidia;o__Chitinophagales;f__Chitinophagaceae;g__Nemorincola;s__unclassified_Nemorincola
ASV941	0	0	30	0	0	0	k__Bacteria;p__Chloroflexota;c__Chloroflexia;o__Thermomicrobiales;f__JG30-KF-CM45;g__unclassified_JG30-KF-CM45;s__unclassified_JG30-KF-CM45
ASV942	0	0	30	0	0	0	k__Bacteria;p__Planctomycetota;c__Planctomycetes;o__Isosphaerales;f__Isosphaeraceae
ASV943	0	0	30	0	0	0	k__Bacteria;p__Actinomycetota;c__Acidimicrobiia;o__Microtrichales;f__Ilumatobacteraceae;g__CL500-29_marine_group;s__Iamia_sp._T2-YC6790
ASV944	0	0	30	0	0	0	k__Bacteria;p__Myxococcota;c__Polyangiia;o__Polyangiales;f__Polyangiaceae;g__Pajaroellobacter;s__unclassified_Pajaroellobacter
ASV947	30	0	0	0	0	0	k__Bacteria;p__Pseudomonadota;c__Gammaproteobacteria;o__Pseudomonadales;f__Pseudomonadaceae;g__Pseudomonas
ASV948	30	0	0	0	0	0	k__Bacteria;p__Actinomycetota;c__Thermoleophilia;o__Solirubrobacterales;f__67-14;g__unclassified_67-14;s__unclassified_67-14
ASV949	0	0	0	10	19	0	k__Bacteria;p__Pseudomonadota;c__Gammaproteobacteria;o__Burkholderiales;f__Alcaligenaceae;g__Verticiella
ASV950	0	0	0	4	13	0	k__Bacteria;p__Pseudomonadota;c__Gammaproteobacteria;o__Burkholderiales;f__Comamonadaceae
ASV951	0	22	3	0	4	0	k__Bacteria;p__Pseudomonadota;c__Alphaproteobacteria;o__Kiloniellales;f__Fodinicurvataceae;g__unclassified_Fodinicurvataceae;s__unclassified_Fodinicurvataceae
ASV952	11	18	0	0	0	0	k__Bacteria;p__Actinomycetota;c__Acidimicrobiia;o__Microtrichales;f__unclassified_Microtrichales;g__unclassified_Microtrichales;s__unclassified_Microtrichales
ASV953	29	0	0	0	0	0	k__Bacteria;p__Chloroflexota;c__KD4-96;o__unclassified_KD4-96;f__unclassified_KD4-96;g__unclassified_KD4-96;s__unclassified_KD4-96
ASV954	29	0	0	0	0	0	k__Bacteria;p__Acidobacteriota;c__Vicinamibacteria;o__Vicinamibacterales;f__unclassified_Vicinamibacterales;g__unclassified_Vicinamibacterales;s__unclassified_Vicinamibacterales
ASV955	29	0	0	0	0	0	k__Bacteria;p__Actinomycetota;c__Actinobacteria;o__Mycobacteriales;f__Mycobacteriaceae;g__Mycobacterium
ASV956	10	14	0	0	0	0	k__Bacteria;p__Actinomycetota;c__Actinobacteria;o__Frankiales;f__Acidothermaceae;g__Acidothermus;s__unclassified_Acidothermus
ASV957	29	0	0	0	0	0	k__Bacteria;p__Pseudomonadota;c__Alphaproteobacteria;o__Sphingomonadales;f__Sphingomonadaceae;g__Sphingomonas
ASV958	0	8	21	0	0	0	k__Bacteria;p__Pseudomonadota;c__Gammaproteobacteria;o__Burkholderiales;f__Comamonadaceae;g__Variovorax
ASV961	0	0	7	0	0	0	k__Bacteria;p__Pseudomonadota;c__Alphaproteobacteria;o__Sphingomonadales;f__Sphingomonadaceae
ASV962	0	0	29	0	0	0	k__Bacteria;p__Actinomycetota;c__Actinobacteria;o__Micromonosporales;f__Micromonosporaceae
ASV963	0	0	29	0	0	0	k__Bacteria;p__Actinomycetota;c__Actinobacteria;o__Kitasatosporales;f__Streptomycetaceae;g__Streptomyces
ASV964	0	0	29	0	0	0	k__Bacteria;p__Actinomycetota;c__Acidimicrobiia;o__Microtrichales;f__Ilumatobacteraceae;g__CL500-29_marine_group
ASV965	0	0	29	0	0	0	k__Bacteria;p__Planctomycetota;c__Planctomycetes;o__Isosphaerales;f__Isosphaeraceae;g__Tundrisphaera;s__unclassified_Tundrisphaera
ASV966	5	19	5	0	0	0	k__Bacteria;p__Actinomycetota;c__Thermoleophilia;o__Gaiellales;f__unclassified_Gaiellales;g__unclassified_Gaiellales;s__bacterium_Ellin6517
ASV967	0	0	29	0	0	0	k__Bacteria;p__Actinomycetota;c__Acidimicrobiia;o__Microtrichales;f__Iamiaceae;g__Iamia;s__unclassified_Iamia
ASV968	0	29	0	0	0	0	k__Bacteria;p__Pseudomonadota;c__Alphaproteobacteria;o__Hyphomicrobiales;f__Labraceae;g__Labrys
ASV969	0	29	0	0	0	0	k__Bacteria;p__Pseudomonadota;c__Gammaproteobacteria;o__Lysobacterales;f__Lysobacteraceae;g__Lysobacter
ASV970	0	23	0	0	0	0	k__Bacteria;p__Pseudomonadota;c__Alphaproteobacteria;o__Sphingomonadales;f__Sphingomonadaceae;g__Rhizorhabdus
ASV971	0	29	0	0	0	0	k__Bacteria;p__Actinomycetota;c__Actinobacteria;o__Propionibacteriales;f__Nocardioidaceae;g__Nocardioides
ASV972	0	14	0	0	0	0	k__Bacteria
ASV973	0	9	0	0	0	0	k__Bacteria;p__Bacteroidota;c__Bacteroidia;o__Flavobacteriales;f__Weeksellaceae;g__Chryseobacterium
ASV974	0	29	0	0	0	0	k__Bacteria;p__Pseudomonadota;c__Gammaproteobacteria;o__Burkholderiales;f__Comamonadaceae;g__Variovorax
ASV975	0	0	29	0	0	0	k__Bacteria;p__Acidobacteriota;c__Vicinamibacteria;o__Vicinamibacterales;f__unclassified_Vicinamibacterales;g__unclassified_Vicinamibacterales;s__unclassified_Vicinamibacterales
ASV976	0	0	0	0	0	29	k__Bacteria;p__Pseudomonadota;c__Gammaproteobacteria;o__Pseudomonadales;f__Pseudomonadaceae;g__Pseudomonas
ASV977	0	0	0	0	0	29	k__Bacteria;p__Pseudomonadota;c__Gammaproteobacteria;o__Burkholderiales;f__Alcaligenaceae
ASV978	0	28	0	0	0	0	k__Bacteria;p__Pseudomonadota;c__Alphaproteobacteria;o__Tistrellales;f__Geminicoccaceae;g__Candidatus_Alysiosphaera;s__unclassified_Candidatus_Alysiosphaera
ASV979	28	0	0	0	0	0	k__Bacteria;p__Pseudomonadota;c__Gammaproteobacteria;o__Burkholderiales;f__Oxalobacteraceae;g__Duganella
ASV980	0	0	28	0	0	0	k__Bacteria;p__Pseudomonadota;c__Alphaproteobacteria;o__Acetobacterales;f__Acetobacteraceae;g__Rhodovastum;s__unclassified_Rhodovastum
ASV981	0	0	28	0	0	0	k__Bacteria;p__Patescibacteria;c__Saccharimonadia;o__Saccharimonadales;f__Saccharimonadaceae;g__TM7a;s__unclassified_TM7a
ASV982	0	0	28	0	0	0	k__Bacteria;p__Actinomycetota;c__Thermoleophilia;o__Gaiellales;f__unclassified_Gaiellales;g__unclassified_Gaiellales;s__bacterium_Ellin7530
ASV984	8	0	0	0	20	0	k__Bacteria;p__Actinomycetota;c__Actinobacteria;o__Mycobacteriales;f__Nocardiaceae;g__Williamsia
ASV985	0	0	28	0	0	0	k__Bacteria;p__Bacteroidota;c__Bacteroidia;o__Flavobacteriales;f__Flavobacteriaceae;g__Flavobacterium;s__arsenic-oxidizing_bacterium_C12
ASV986	0	0	28	0	0	0	k__Bacteria;p__Pseudomonadota;c__Gammaproteobacteria;o__CCD24;f__unclassified_CCD24;g__unclassified_CCD24;s__unclassified_CCD24
ASV987	0	0	28	0	0	0	k__Bacteria;p__Actinomycetota;c__Actinobacteria;o__Propionibacteriales;f__Nocardioidaceae;g__Nocardioides
ASV988	0	18	0	0	0	10	k__Bacteria;p__Bacillota;c__Bacilli;o__Bacillales;f__Bacillaceae;g__Oceanobacillus;s__Oceanobacillus_luteolus
ASV989	0	0	0	0	28	0	k__Bacteria;p__Actinomycetota;c__Actinobacteria;o__Propionibacteriales;f__Nocardioidaceae;g__Aeromicrobium
ASV990	0	0	28	0	0	0	k__Bacteria;p__Actinomycetota;c__Actinobacteria;o__Streptosporangiales;f__Streptosporangiaceae;g__Sphaerisporangium
ASV991	0	0	28	0	0	0	k__Bacteria;p__Planctomycetota;c__Planctomycetes;o__Isosphaerales;f__Isosphaeraceae
ASV992	0	0	5	23	0	0	k__Bacteria;p__Bacteroidota;c__Bacteroidia;o__Flavobacteriales;f__Flavobacteriaceae;g__Flavobacterium;s__Flavobacterium_rivuli
ASV993	0	0	0	0	28	0	k__Bacteria;p__Pseudomonadota;c__Gammaproteobacteria;o__Pseudomonadales;f__Moraxellaceae;g__Acinetobacter
ASV996	28	0	0	0	0	0	k__Bacteria;p__Pseudomonadota;c__Gammaproteobacteria;o__Burkholderiales;f__Oxalobacteraceae;g__Duganella
ASV997	14	14	0	0	0	0	k__Bacteria;p__Actinomycetota;c__Thermoleophilia;o__Solirubrobacterales;f__67-14;g__unclassified_67-14;s__unclassified_67-14
ASV998	28	0	0	0	0	0	k__Bacteria;p__Pseudomonadota;c__Alphaproteobacteria;o__Hyphomicrobiales;f__Xanthobacteraceae;g__unclassified_Xanthobacteraceae
ASV999	13	0	0	0	0	0	k__Bacteria;p__Actinomycetota;c__Actinobacteria;o__Micrococcales;f__Micrococcaceae
ASV1000	28	0	0	0	0	0	k__Bacteria;p__Acidobacteriota;c__Vicinamibacteria;o__Vicinamibacterales;f__unclassified_Vicinamibacterales;g__unclassified_Vicinamibacterales;s__unclassified_Vicinamibacterales
ASV1001	0	21	7	0	0	0	k__Bacteria;p__Gemmatimonadota;c__Gemmatimonadia;o__Gemmatimonadales;f__Gemmatimonadaceae;g__unclassified_Gemmatimonadaceae;s__unclassified_Gemmatimonadaceae
ASV1002	0	28	0	0	0	0	k__Bacteria;p__Gemmatimonadota;c__Gemmatimonadia;o__Gemmatimonadales;f__Gemmatimonadaceae;g__unclassified_Gemmatimonadaceae;s__unclassified_Gemmatimonadaceae
ASV1003	0	10	18	0	0	0	k__Bacteria;p__Actinomycetota;c__Acidimicrobiia;o__Microtrichales;f__Iamiaceae;g__Aquihabitans;s__unclassified_Aquihabitans
ASV1004	0	0	14	0	0	0	k__Bacteria;p__Chloroflexota;c__Chloroflexia;o__Thermomicrobiales;f__JG30-KF-CM45;g__unclassified_JG30-KF-CM45;s__unclassified_JG30-KF-CM45
ASV1005	0	0	25	0	0	0	k__Bacteria;p__Pseudomonadota;c__Gammaproteobacteria;o__WD260;f__unclassified_WD260;g__unclassified_WD260;s__unclassified_WD260
ASV1007	0	0	27	0	0	0	k__Bacteria;p__Planctomycetota;c__Planctomycetes;o__Isosphaerales;f__Isosphaeraceae;g__Singulisphaera;s__unclassified_Singulisphaera
ASV1008	27	0	0	0	0	0	k__Bacteria;p__Pseudomonadota;c__Alphaproteobacteria;o__Hyphomicrobiales;f__Beijerinckiaceae;g__Methylocella
ASV1009	0	0	0	0	0	27	k__Bacteria;p__Chloroflexota;c__OLB14;o__unclassified_OLB14;f__unclassified_OLB14;g__unclassified_OLB14;s__unclassified_OLB14
ASV1010	0	0	0	0	18	0	k__Bacteria;p__Pseudomonadota;c__Alphaproteobacteria;o__Hyphomicrobiales;f__Devosiaceae;g__Devosia
ASV1011	15	0	0	0	12	0	k__Bacteria;p__Pseudomonadota;c__Gammaproteobacteria;o__Burkholderiales;f__Oxalobacteraceae;g__Duganella
ASV1012	0	7	20	0	0	0	k__Bacteria;p__Pseudomonadota;c__Gammaproteobacteria;o__unclassified_Gammaproteobacteria;f__unclassified_Gammaproteobacteria;g__Acidibacter;s__unclassified_Acidibacter
ASV1013	0	0	0	4	0	0	k__Bacteria;p__Pseudomonadota;c__Alphaproteobacteria;o__Hyphomicrobiales;f__Devosiaceae;g__Devosia
ASV1014	0	0	0	13	0	0	k__Bacteria;p__Pseudomonadota;c__Alphaproteobacteria;o__Hyphomicrobiales;f__Rhizobiaceae
ASV1015	0	0	0	27	0	0	k__Bacteria;p__Verrucomicrobiota;c__Verrucomicrobiia;o__Verrucomicrobiales;f__Rubritaleaceae;g__Luteolibacter
ASV1016	0	0	0	0	27	0	k__Bacteria;p__Pseudomonadota;c__Alphaproteobacteria;o__Hyphomicrobiales;f__Beijerinckiaceae;g__Methylobacterium
ASV1017	0	0	27	0	0	0	k__Bacteria;p__Acidobacteriota;c__Acidobacteriae;o__Solibacterales;f__Solibacteraceae;g__Candidatus_Solibacter;s__unclassified_Candidatus_Solibacter
ASV1018	0	0	0	15	12	0	k__Bacteria;p__Pseudomonadota;c__Gammaproteobacteria;o__Burkholderiales;f__Burkholderiaceae;g__Robbsia
ASV1019	27	0	0	0	0	0	k__Bacteria;p__Actinomycetota;c__Thermoleophilia;o__Solirubrobacterales;f__Solirubrobacteraceae;g__Solirubrobacter
ASV1020	0	0	27	0	0	0	k__Bacteria;p__Pseudomonadota;c__Alphaproteobacteria;o__Hyphomicrobiales;f__Labraceae;g__Labrys
ASV1021	0	0	27	0	0	0	k__Bacteria;p__Actinomycetota;c__Actinobacteria;o__Propionibacteriales;f__Nocardioidaceae;g__Nocardioides
ASV1022	0	0	27	0	0	0	k__Bacteria;p__Actinomycetota;c__Thermoleophilia;o__Gaiellales;f__unclassified_Gaiellales;g__unclassified_Gaiellales
ASV1023	0	0	27	0	0	0	k__Bacteria;p__Actinomycetota;c__Actinobacteria;o__Kitasatosporales;f__Streptomycetaceae;g__Streptomyces
ASV1024	0	0	27	0	0	0	k__Bacteria;p__Chloroflexota;c__KD4-96;o__unclassified_KD4-96;f__unclassified_KD4-96;g__unclassified_KD4-96;s__unclassified_KD4-96
ASV1025	0	0	27	0	0	0	k__Bacteria;p__Pseudomonadota;c__Alphaproteobacteria;o__Dongiales;f__Dongiaceae;g__Dongia;s__bacterium_Ellin314
ASV1026	0	10	17	0	0	0	k__Bacteria;p__Acidobacteriota;c__Blastocatellia;o__Pyrinomonadales;f__Pyrinomonadaceae;g__unclassified_Pyrinomonadaceae;s__unclassified_Pyrinomonadaceae
ASV1027	0	10	17	0	0	0	k__Bacteria;p__Acidobacteriota;c__Acidobacteriae;o__Bryobacterales;f__Bryobacteraceae;g__Bryobacter;s__unclassified_Bryobacter
ASV1028	0	27	0	0	0	0	k__Bacteria;p__Gemmatimonadota;c__Gemmatimonadia;o__Gemmatimonadales;f__Gemmatimonadaceae;g__Gemmatimonas;s__unclassified_Gemmatimonas
ASV1029	0	27	0	0	0	0	k__Bacteria
ASV1030	0	27	0	0	0	0	k__Bacteria;p__Chloroflexota;c__Ktedonobacteria;o__Ktedonobacterales;f__JG30-KF-AS9;g__unclassified_JG30-KF-AS9;s__Chloroflexi_bacterium_Ellin7237
ASV1031	0	14	0	0	0	0	k__Archaea;p__Thermoproteota;c__Nitrososphaeria;o__Nitrososphaerales;f__Nitrososphaeraceae;g__unclassified_Nitrososphaeraceae;s__unclassified_Nitrososphaeraceae
ASV1033	0	0	24	0	0	0	k__Bacteria;p__Bacteroidota;c__Bacteroidia;o__Flavobacteriales;f__Flavobacteriaceae;g__Flavobacterium
ASV1036	0	27	0	0	0	0	k__Bacteria;p__Pseudomonadota;c__Gammaproteobacteria;o__Burkholderiales;f__Oxalobacteraceae;g__Janthinobacterium
ASV1038	0	27	0	0	0	0	k__Bacteria;p__Pseudomonadota;c__Gammaproteobacteria;o__Lysobacterales;f__Rhodanobacteraceae;g__Dokdonella
ASV1039	27	0	0	0	0	0	k__Bacteria;p__Actinomycetota;c__Actinobacteria;o__Micrococcales;f__Microbacteriaceae
ASV1040	0	0	26	0	0	0	k__Bacteria;p__Nitrospirota;c__Nitrospiria;o__Nitrospirales;f__Nitrospiraceae;g__Nitrospira;s__unclassified_Nitrospira
ASV1041	0	0	26	0	0	0	k__Bacteria;p__Myxococcota;c__Myxococcia;o__Myxococcales;f__Myxococcaceae;g__P3OB-42;s__unclassified_P3OB-42
ASV1042	0	26	0	0	0	0	k__Bacteria;p__Actinomycetota;c__Actinobacteria;o__Propionibacteriales;f__Nocardioidaceae;g__Nocardioides
ASV1043	9	13	0	4	0	0	k__Bacteria;p__Pseudomonadota;c__Alphaproteobacteria;o__Micropepsales;f__Micropepsaceae;g__unclassified_Micropepsaceae
ASV1044	26	0	0	0	0	0	k__Bacteria;p__Acidobacteriota;c__Acidobacteriae;o__Solibacterales;f__Solibacteraceae;g__Candidatus_Solibacter;s__unclassified_Candidatus_Solibacter
ASV1045	12	14	0	0	0	0	k__Bacteria;p__Pseudomonadota;c__Alphaproteobacteria;o__Hyphomicrobiales
ASV1046	26	0	0	0	0	0	k__Bacteria;p__Bacteroidota;c__Bacteroidia;o__Cytophagales;f__Spirosomataceae;g__Dyadobacter
ASV1047	26	0	0	0	0	0	k__Bacteria;p__Bacteroidota;c__Bacteroidia;o__Sphingobacteriales;f__Sphingobacteriaceae;g__Pedobacter
ASV1048	26	0	0	0	0	0	k__Bacteria;p__Actinomycetota;c__Actinobacteria;o__Mycobacteriales;f__Mycobacteriaceae;g__Mycobacterium
ASV1049	0	0	26	0	0	0	k__Bacteria;p__Pseudomonadota;c__Gammaproteobacteria;o__Burkholderiales;f__Nitrosomonadaceae;g__Ellin6067;s__unclassified_Ellin6067
ASV1050	0	0	26	0	0	0	k__Bacteria;p__Pseudomonadota;c__Gammaproteobacteria;o__Steroidobacterales;f__Steroidobacteraceae;g__Steroidobacter;s__unclassified_Steroidobacter
ASV1051	0	0	26	0	0	0	k__Bacteria;p__Bacteroidota;c__Bacteroidia;o__Cytophagales;f__Spirosomataceae;g__Dyadobacter
ASV1052	0	0	26	0	0	0	k__Bacteria;p__Actinomycetota;c__Actinobacteria;o__Frankiales
ASV1053	0	0	26	0	0	0	k__Bacteria;p__Pseudomonadota;c__Alphaproteobacteria;o__Caulobacterales;f__Hyphomonadaceae;g__SWB02;s__unclassified_SWB02
ASV1054	0	0	0	0	26	0	k__Bacteria;p__Bacteroidota;c__Bacteroidia;o__Sphingobacteriales;f__Sphingobacteriaceae;g__Pedobacter
ASV1055	26	0	0	0	0	0	k__Bacteria;p__Pseudomonadota;c__Alphaproteobacteria;o__Sphingomonadales;f__Sphingomonadaceae;g__Sphingobium
ASV1056	0	0	26	0	0	0	k__Bacteria;p__Bacteroidota;c__Bacteroidia;o__Chitinophagales;f__Chitinophagaceae;g__Ferruginibacter
ASV1057	0	0	26	0	0	0	k__Bacteria;p__Chloroflexota;c__TK10;o__unclassified_TK10;f__unclassified_TK10;g__unclassified_TK10;s__unclassified_TK10
ASV1058	0	0	26	0	0	0	k__Bacteria;p__Pseudomonadota;c__Alphaproteobacteria;o__Reyranellales;f__Reyranellaceae;g__Reyranella
ASV1059	0	0	26	0	0	0	k__Bacteria;p__Actinomycetota;c__Thermoleophilia;o__Solirubrobacterales;f__Solirubrobacteraceae
ASV1060	0	0	26	0	0	0	k__Bacteria;p__Actinomycetota;c__Actinobacteria;o__Micromonosporales;f__Micromonosporaceae
ASV1061	0	0	26	0	0	0	k__Bacteria;p__Pseudomonadota;c__Alphaproteobacteria;o__Micropepsales;f__Micropepsaceae;g__unclassified_Micropepsaceae
ASV1062	0	0	26	0	0	0	k__Bacteria;p__Thermodesulfobacteriota;c__unclassified_Thermodesulfobacteriota;o__unclassified_Thermodesulfobacteriota;f__unclassified_Thermodesulfobacteriota;g__unclassified_Thermodesulfobacteriota;s__unclassified_Thermodesulfobacteriota
ASV1063	0	0	23	0	0	0	k__Bacteria;p__Actinomycetota;c__Actinobacteria;o__Propionibacteriales;f__Nocardioidaceae;g__Nocardioides
ASV1064	0	0	25	0	0	0	k__Bacteria;p__Chloroflexota;c__Chloroflexia;o__Chloroflexales;f__Roseiflexaceae;g__unclassified_Roseiflexaceae;s__unclassified_Roseiflexaceae
ASV1065	0	0	25	0	0	0	k__Bacteria;p__Actinomycetota;c__Actinobacteria;o__Micromonosporales;f__Micromonosporaceae
ASV1066	0	0	25	0	0	0	k__Bacteria;p__Pseudomonadota;c__Gammaproteobacteria;o__Burkholderiales;f__Comamonadaceae
ASV1067	25	0	0	0	0	0	k__Bacteria;p__Bacteroidota;c__Bacteroidia;o__Flavobacteriales;f__Flavobacteriaceae;g__Flavobacterium
ASV1068	13	12	0	0	0	0	k__Bacteria;p__Actinomycetota;c__Actinobacteria;o__Propionibacteriales;f__Nocardioidaceae
ASV1069	0	0	0	11	0	0	k__Bacteria;p__Pseudomonadota;c__Alphaproteobacteria;o__Rhodobacterales;f__Paracoccaceae
ASV1070	25	0	0	0	0	0	k__Bacteria;p__Chloroflexota;c__KD4-96;o__unclassified_KD4-96;f__unclassified_KD4-96;g__unclassified_KD4-96;s__unclassified_KD4-96
ASV1071	0	0	0	0	25	0	k__Bacteria;p__Patescibacteria;c__Saccharimonadia;o__Saccharimonadales;f__unclassified_Saccharimonadales;g__unclassified_Saccharimonadales;s__Candidatus_Saccharibacteria_bacterium_GW2011_GWC2_44_17
ASV1073	0	25	0	0	0	0	k__Bacteria;p__Bacillota;c__Bacilli;o__Mycoplasmatales;f__type_III;g__unclassified_type_III;s__unclassified_type_III
ASV1074	25	0	0	0	0	0	k__Bacteria;p__Acidobacteriota;c__Blastocatellia;o__Pyrinomonadales;f__Pyrinomonadaceae;g__unclassified_Pyrinomonadaceae;s__unclassified_Pyrinomonadaceae
ASV1077	25	0	0	0	0	0	k__Bacteria;p__Pseudomonadota;c__Gammaproteobacteria;o__Pseudomonadales;f__Pseudomonadaceae;g__Pseudomonas
ASV1078	0	0	25	0	0	0	k__Bacteria;p__Pseudomonadota;c__Alphaproteobacteria;o__Hyphomicrobiales;f__Xanthobacteraceae
ASV1079	0	0	25	0	0	0	k__Bacteria;p__Actinomycetota;c__Actinobacteria;o__Frankiales;f__Frankiaceae;g__Jatrophihabitans;s__unclassified_Jatrophihabitans
ASV1080	0	0	25	0	0	0	k__Bacteria;p__Pseudomonadota;c__Alphaproteobacteria;o__Rhodospirillales;f__unclassified_Rhodospirillales;g__unclassified_Rhodospirillales;s__unclassified_Rhodospirillales
ASV1081	0	0	0	0	25	0	k__Bacteria;p__Pseudomonadota;c__Gammaproteobacteria;o__Burkholderiales;f__Alcaligenaceae;g__Pigmentiphaga
ASV1082	0	0	0	0	0	25	k__Bacteria
ASV1083	25	0	0	0	0	0	k__Bacteria;p__Pseudomonadota;c__Gammaproteobacteria;o__Burkholderiales;f__Oxalobacteraceae;g__Collimonas
ASV1084	25	0	0	0	0	0	k__Bacteria;p__Pseudomonadota;c__Alphaproteobacteria;o__Azospirillales;f__Inquilinaceae;g__Inquilinus;s__unclassified_Inquilinus
ASV1085	0	10	0	0	0	15	k__Bacteria;p__Pseudomonadota;c__Alphaproteobacteria;o__Rhodobacterales;f__Paracoccaceae;g__Paracoccus
ASV1088	0	0	0	0	14	0	k__Bacteria
ASV1089	8	16	0	0	0	0	k__Bacteria;p__Actinomycetota;c__Thermoleophilia;o__Gaiellales;f__unclassified_Gaiellales;g__unclassified_Gaiellales
ASV1090	17	0	7	0	0	0	k__Bacteria;p__Chloroflexota;c__Gitt-GS-136;o__unclassified_Gitt-GS-136;f__unclassified_Gitt-GS-136;g__unclassified_Gitt-GS-136;s__unclassified_Gitt-GS-136
ASV1091	24	0	0	0	0	0	k__Bacteria;p__Pseudomonadota;c__Gammaproteobacteria;o__Burkholderiales;f__Oxalobacteraceae;g__Duganella
ASV1094	0	6	18	0	0	0	k__Bacteria;p__Acidobacteriota;c__Acidobacteriae;o__Solibacterales;f__Solibacteraceae;g__Candidatus_Solibacter;s__unclassified_Candidatus_Solibacter
ASV1095	0	0	24	0	0	0	k__Bacteria;p__Actinomycetota;c__Acidimicrobiia;o__Microtrichales;f__Ilumatobacteraceae;g__CL500-29_marine_group
ASV1096	0	0	24	0	0	0	k__Bacteria;p__Acidobacteriota;c__Acidobacteriae;o__Terriglobales;f__Acidobacteriaceae_(Subgroup_1);g__Edaphobacter;s__unclassified_Edaphobacter
ASV1098	0	0	24	0	0	0	k__Bacteria;p__Bacteroidota;c__Bacteroidia;o__Chitinophagales;f__Chitinophagaceae;g__Terrimonas;s__unclassified_Terrimonas
ASV1099	0	0	24	0	0	0	k__Bacteria;p__Acidobacteriota;c__Acidobacteriae;o__Terriglobales;f__Acidobacteriaceae_(Subgroup_1);g__Acidicapsa
ASV1100	0	0	24	0	0	0	k__Bacteria;p__Pseudomonadota;c__Alphaproteobacteria;o__Hyphomicrobiales;f__A0839;g__unclassified_A0839
ASV1102	0	0	0	24	0	0	k__Bacteria;p__Pseudomonadota;c__Alphaproteobacteria;o__Hyphomicrobiales;f__Rhizobiaceae
ASV1103	8	0	0	0	0	0	k__Bacteria;p__Bacteroidota;c__Bacteroidia;o__Chitinophagales;f__Chitinophagaceae;g__Taibaiella
ASV1104	0	0	0	0	5	0	k__Bacteria;p__Pseudomonadota;c__Alphaproteobacteria;o__Hyphomicrobiales;f__Beijerinckiaceae;g__Methylobacterium
ASV1105	0	24	0	0	0	0	k__Bacteria;p__Pseudomonadota;c__Gammaproteobacteria;o__Burkholderiales;f__Oxalobacteraceae;g__Massilia
ASV1106	0	16	8	0	0	0	k__Bacteria;p__Actinomycetota;c__Thermoleophilia;o__Gaiellales;f__unclassified_Gaiellales;g__unclassified_Gaiellales;s__Gaiella_sp._EBR4-RS1
ASV1107	0	24	0	0	0	0	k__Bacteria;p__Pseudomonadota;c__Gammaproteobacteria;o__Burkholderiales;f__Comamonadaceae
ASV1108	0	24	0	0	0	0	k__Bacteria;p__Actinomycetota;c__Thermoleophilia;o__Gaiellales;f__unclassified_Gaiellales;g__unclassified_Gaiellales;s__unclassified_Gaiellales
ASV1109	0	24	0	0	0	0	k__Bacteria;p__Actinomycetota;c__Acidimicrobiia;o__Acidimicrobiales;f__Acidimicrobiaceae;g__Acidiferrimicrobium;s__unclassified_Acidiferrimicrobium
ASV1110	11	13	0	0	0	0	k__Bacteria;p__Actinomycetota;c__Thermoleophilia;o__Solirubrobacterales;f__67-14;g__unclassified_67-14;s__unclassified_67-14
ASV1111	15	0	9	0	0	0	k__Bacteria;p__Gemmatimonadota;c__Gemmatimonadia;o__Gemmatimonadales;f__Gemmatimonadaceae;g__Gemmatimonas;s__unclassified_Gemmatimonas
ASV1112	0	0	24	0	0	0	k__Bacteria;p__Bacteroidota;c__Bacteroidia;o__Chitinophagales;f__Chitinophagaceae;g__Ferruginibacter;s__unclassified_Ferruginibacter
ASV1113	18	0	0	0	0	0	k__Bacteria;p__Bacteroidota;c__Bacteroidia;o__Sphingobacteriales;f__Sphingobacteriaceae;g__Pedobacter
ASV1114	0	24	0	0	0	0	k__Bacteria;p__Bacillota;c__Limnochordia;o__Limnochordales;f__Limnochordaceae;g__unclassified_Limnochordaceae;s__unclassified_Limnochordaceae
ASV1115	0	0	24	0	0	0	k__Bacteria;p__Pseudomonadota;c__Alphaproteobacteria;o__Rhodospirillales;f__Rhodospirillaceae;g__unclassified_Rhodospirillaceae;s__unclassified_Rhodospirillaceae
ASV1116	0	0	24	0	0	0	k__Bacteria;p__Bacteroidota;c__Bacteroidia;o__Chitinophagales;f__Chitinophagaceae;g__unclassified_Chitinophagaceae
ASV1117	0	0	24	0	0	0	k__Bacteria;p__Pseudomonadota;c__Alphaproteobacteria;o__Reyranellales;f__Reyranellaceae;g__Reyranella;s__unclassified_Reyranella
ASV1118	0	0	24	0	0	0	k__Bacteria;p__Pseudomonadota;c__Gammaproteobacteria;o__unclassified_Gammaproteobacteria;f__unclassified_Gammaproteobacteria;g__Acidibacter;s__unclassified_Acidibacter
ASV1119	0	24	0	0	0	0	k__Bacteria;p__Actinomycetota;c__Thermoleophilia;o__Gaiellales;f__unclassified_Gaiellales;g__unclassified_Gaiellales;s__unclassified_Gaiellales
ASV1120	0	7	0	0	0	0	k__Bacteria;p__Deinococcota;c__Deinococci;o__Deinococcales;f__Deinococcaceae;g__Deinococcus;s__Deinococcus_wulumuqiensis
ASV1121	0	23	0	0	0	0	k__Bacteria;p__Actinomycetota;c__MB-A2-108;o__unclassified_MB-A2-108;f__unclassified_MB-A2-108;g__unclassified_MB-A2-108;s__unclassified_MB-A2-108
ASV1122	0	6	17	0	0	0	k__Bacteria;p__Actinomycetota;c__Thermoleophilia;o__Gaiellales;f__unclassified_Gaiellales;g__unclassified_Gaiellales;s__unclassified_Gaiellales
ASV1123	0	23	0	0	0	0	k__Bacteria;p__Actinomycetota;c__Thermoleophilia;o__Gaiellales
ASV1124	0	23	0	0	0	0	k__Bacteria;p__Actinomycetota;c__Thermoleophilia;o__Solirubrobacterales;f__67-14;g__unclassified_67-14;s__unclassified_67-14
ASV1130	10	0	0	0	0	0	k__Bacteria;p__Actinomycetota;c__Actinobacteria;o__Mycobacteriales;f__Mycobacteriaceae;g__Mycobacterium
ASV1131	0	23	0	0	0	0	k__Bacteria;p__Gemmatimonadota;c__Longimicrobiia;o__Longimicrobiales;f__Longimicrobiaceae;g__YC-ZSS-LKJ147;s__unclassified_YC-ZSS-LKJ147
ASV1132	0	0	23	0	0	0	k__Bacteria;p__Actinomycetota;c__Acidimicrobiia;o__Microtrichales
ASV1133	21	0	0	0	2	0	k__Bacteria;p__Pseudomonadota;c__Gammaproteobacteria;o__Pseudomonadales;f__Moraxellaceae;g__Acinetobacter
ASV1134	0	0	0	0	0	23	k__Bacteria;p__Pseudomonadota;c__Alphaproteobacteria;o__Rhodobacterales;f__Paracoccaceae
ASV1135	0	0	0	0	0	23	k__Bacteria;p__Pseudomonadota;c__Gammaproteobacteria;o__Pseudomonadales;f__Pseudomonadaceae;g__Pseudomonas
ASV1136	0	0	23	0	0	0	k__Bacteria;p__Acidobacteriota;c__Thermoanaerobaculia;o__Thermoanaerobaculales;f__Thermoanaerobaculaceae;g__Subgroup_10;s__unclassified_Subgroup_10
ASV1137	0	0	23	0	0	0	k__Bacteria;p__Pseudomonadota;c__Alphaproteobacteria;o__Micropepsales;f__Micropepsaceae;g__unclassified_Micropepsaceae;s__unclassified_Micropepsaceae
ASV1138	0	0	23	0	0	0	k__Bacteria;p__Actinomycetota;c__Acidimicrobiia;o__Microtrichales;f__Ilumatobacteraceae;g__CL500-29_marine_group;s__'Hevea_brasiliensis'_phytoplasma
ASV1139	0	0	23	0	0	0	k__Bacteria;p__Nitrospirota;c__Nitrospiria;o__Nitrospirales;f__Nitrospiraceae;g__Nitrospira;s__unclassified_Nitrospira
ASV1140	0	0	23	0	0	0	k__Bacteria;p__Actinomycetota;c__Actinobacteria;o__Micromonosporales;f__Micromonosporaceae
ASV1141	0	0	23	0	0	0	k__Bacteria;p__Actinomycetota;c__Actinobacteria;o__Micromonosporales;f__Micromonosporaceae
ASV1142	0	0	23	0	0	0	k__Bacteria;p__Acidobacteriota;c__Acidobacteriae;o__Bryobacterales;f__Bryobacteraceae;g__Bryobacter;s__unclassified_Bryobacter
ASV1144	22	0	0	0	0	0	k__Bacteria;p__Acidobacteriota;c__Vicinamibacteria;o__Vicinamibacterales;f__unclassified_Vicinamibacterales;g__unclassified_Vicinamibacterales;s__unclassified_Vicinamibacterales
ASV1145	17	5	0	0	0	0	k__Bacteria;p__Actinomycetota;c__Actinobacteria;o__Frankiales;f__Frankiaceae;g__Jatrophihabitans
ASV1146	22	0	0	0	0	0	k__Bacteria;p__Acidobacteriota;c__Blastocatellia;o__Pyrinomonadales;f__Pyrinomonadaceae
ASV1147	22	0	0	0	0	0	k__Bacteria;p__Pseudomonadota;c__Gammaproteobacteria;o__Burkholderiales;f__Comamonadaceae;g__Acidovorax
ASV1148	22	0	0	0	0	0	k__Bacteria;p__Pseudomonadota;c__Gammaproteobacteria;o__Burkholderiales;f__Comamonadaceae;g__Variovorax
ASV1149	14	0	8	0	0	0	k__Bacteria;p__Actinomycetota;c__Actinobacteria;o__Propionibacteriales;f__Nocardioidaceae;g__Nocardioides
ASV1150	8	14	0	0	0	0	k__Bacteria;p__Pseudomonadota;c__Alphaproteobacteria;o__Elsterales;f__unclassified_Elsterales;g__unclassified_Elsterales;s__unclassified_Elsterales
ASV1151	8	6	0	0	0	0	k__Bacteria;p__Pseudomonadota;c__Gammaproteobacteria;o__Burkholderiales;f__Comamonadaceae
ASV1152	0	0	22	0	0	0	k__Bacteria;p__Actinomycetota;c__Actinobacteria;o__Micromonosporales;f__Micromonosporaceae
ASV1153	0	0	22	0	0	0	k__Bacteria;p__Pseudomonadota;c__Alphaproteobacteria;o__Hyphomicrobiales;f__Hyphomicrobiaceae;g__Hyphomicrobium
ASV1154	0	0	22	0	0	0	k__Bacteria;p__Actinomycetota;c__Thermoleophilia;o__Solirubrobacterales;f__Solirubrobacteraceae;g__Baekduia;s__unclassified_Baekduia
ASV1155	0	0	0	0	9	13	k__Bacteria;p__Bacillota;c__Bacilli;o__Paenibacillales;f__Paenibacillaceae;g__Paenibacillus
ASV1156	0	0	14	0	0	0	k__Bacteria;p__Actinomycetota;c__Actinobacteria;o__Propionibacteriales;f__Nocardioidaceae;g__Nocardioides
ASV1157	17	5	0	0	0	0	k__Bacteria;p__Pseudomonadota;c__Alphaproteobacteria;o__Acetobacterales;f__Acetobacteraceae;g__Rhodovastum;s__unclassified_Rhodovastum
ASV1158	0	0	22	0	0	0	k__Bacteria;p__Gemmatimonadota;c__Gemmatimonadia;o__Gemmatimonadales;f__Gemmatimonadaceae;g__unclassified_Gemmatimonadaceae;s__unclassified_Gemmatimonadaceae
ASV1159	0	0	22	0	0	0	k__Bacteria;p__Actinomycetota;c__Actinobacteria;o__Frankiales;f__Frankiaceae;g__Jatrophihabitans
ASV1160	0	0	22	0	0	0	k__Bacteria;p__Pseudomonadota;c__Gammaproteobacteria;o__Lysobacterales;f__Rhodanobacteraceae;g__Dyella
ASV1162	0	0	22	0	0	0	k__Bacteria
ASV1163	0	0	22	0	0	0	k__Bacteria;p__Verrucomicrobiota;c__Verrucomicrobiia;o__Chthoniobacterales;f__Chthoniobacteraceae;g__Chthoniobacter;s__unclassified_Chthoniobacter
ASV1164	0	0	22	0	0	0	k__Bacteria;p__Actinomycetota;c__Actinobacteria;o__Frankiales;f__unclassified_Frankiales;g__unclassified_Frankiales
ASV1165	0	0	22	0	0	0	k__Bacteria;p__Actinomycetota;c__Actinobacteria;o__Micromonosporales;f__Micromonosporaceae
ASV1169	0	0	13	0	0	0	k__Bacteria;p__Actinomycetota;c__Actinobacteria;o__Pseudonocardiales;f__Pseudonocardiaceae;g__Amycolatopsis
ASV1170	0	0	22	0	0	0	k__Bacteria;p__Actinomycetota;c__Acidimicrobiia;o__Microtrichales;f__Ilumatobacteraceae;g__CL500-29_marine_group;s__unclassified_CL500-29_marine_group
ASV1171	0	0	22	0	0	0	k__Bacteria;p__Pseudomonadota;c__Alphaproteobacteria;o__Hyphomicrobiales;f__Beijerinckiaceae;g__Roseiarcus;s__unclassified_Roseiarcus
ASV1172	0	0	22	0	0	0	k__Bacteria;p__Pseudomonadota;c__Gammaproteobacteria;o__unclassified_Gammaproteobacteria;f__unclassified_Gammaproteobacteria;g__Acidibacter;s__unclassified_Acidibacter
ASV1173	0	0	22	0	0	0	k__Bacteria;p__Pseudomonadota;c__Alphaproteobacteria;o__Sphingomonadales;f__Sphingomonadaceae
ASV1174	0	22	0	0	0	0	k__Bacteria;p__Actinomycetota;c__Thermoleophilia;o__Gaiellales;f__Gaiellaceae;g__Gaiella;s__unclassified_Gaiella
ASV1175	0	22	0	0	0	0	k__Bacteria;p__Actinomycetota;c__Thermoleophilia;o__Solirubrobacterales;f__67-14;g__unclassified_67-14;s__unclassified_67-14
ASV1176	0	22	0	0	0	0	k__Bacteria;p__Bacteroidota;c__Bacteroidia;o__Sphingobacteriales;f__Sphingobacteriaceae;g__Mucilaginibacter
ASV1177	0	22	0	0	0	0	k__Bacteria;p__Actinomycetota;c__Acidimicrobiia
ASV1178	0	22	0	0	0	0	k__Bacteria;p__Chloroflexota;c__KD4-96;o__unclassified_KD4-96;f__unclassified_KD4-96;g__unclassified_KD4-96;s__unclassified_KD4-96
ASV1179	0	5	17	0	0	0	k__Bacteria;p__Pseudomonadota;c__Alphaproteobacteria;o__Sphingomonadales;f__Sphingomonadaceae
ASV1182	0	21	0	0	0	0	k__Bacteria;p__Actinomycetota;c__Actinobacteria;o__Frankiales
ASV1183	0	21	0	0	0	0	k__Bacteria;p__Pseudomonadota;c__Gammaproteobacteria;o__Lysobacterales;f__Rhodanobacteraceae;g__Dokdonella;s__unclassified_Dokdonella
ASV1184	0	21	0	0	0	0	k__Bacteria;p__Verrucomicrobiota;c__Verrucomicrobiia;o__Chthoniobacterales;f__Chthoniobacteraceae;g__Candidatus_Udaeobacter;s__unclassified_Candidatus_Udaeobacter
ASV1185	0	21	0	0	0	0	k__Bacteria;p__Bacillota;c__Bacilli;o__Bacillales;f__Bacillaceae
ASV1186	0	21	0	0	0	0	k__Bacteria;p__Actinomycetota;c__Acidimicrobiia;o__Microtrichales;f__Ilumatobacteraceae;g__Desertimonas;s__unclassified_Desertimonas
ASV1187	0	21	0	0	0	0	k__Bacteria;p__Verrucomicrobiota;c__Verrucomicrobiia;o__Chthoniobacterales;f__Chthoniobacteraceae;g__Candidatus_Udaeobacter;s__unclassified_Candidatus_Udaeobacter
ASV1190	0	0	21	0	0	0	k__Bacteria;p__Actinomycetota;c__Thermoleophilia;o__Gaiellales;f__unclassified_Gaiellales;g__unclassified_Gaiellales;s__unclassified_Gaiellales
ASV1191	0	0	21	0	0	0	k__Bacteria;p__Actinomycetota;c__Actinobacteria;o__Kineosporiales;f__Kineosporiaceae;g__Kineosporia;s__unclassified_Kineosporia
ASV1192	0	0	21	0	0	0	k__Bacteria;p__Pseudomonadota;c__Alphaproteobacteria;o__Hyphomicrobiales;f__Labraceae;g__Labrys;s__Xanthobacteraceae_bacterium
ASV1193	0	0	21	0	0	0	k__Bacteria;p__Actinomycetota;c__Thermoleophilia;o__Solirubrobacterales;f__67-14;g__unclassified_67-14;s__unclassified_67-14
ASV1194	0	0	21	0	0	0	k__Bacteria;p__Actinomycetota;c__Actinobacteria;o__Propionibacteriales;f__Nocardioidaceae;g__Kribbella
ASV1195	0	0	21	0	0	0	k__Bacteria;p__Pseudomonadota;c__Gammaproteobacteria;o__Burkholderiales;f__Alcaligenaceae;g__Verticiella
ASV1196	0	0	21	0	0	0	k__Bacteria;p__Actinomycetota;c__Acidimicrobiia;o__Microtrichales;f__Microtrichaceae;g__unclassified_Microtrichaceae;s__unclassified_Microtrichaceae
ASV1197	0	0	21	0	0	0	k__Bacteria;p__Pseudomonadota;c__Gammaproteobacteria;o__Burkholderiales;f__SC-I-84;g__unclassified_SC-I-84;s__unclassified_SC-I-84
ASV1198	21	0	0	0	0	0	k__Bacteria;p__Actinomycetota;c__Actinobacteria;o__Micromonosporales;f__Micromonosporaceae
ASV1199	21	0	0	0	0	0	k__Bacteria;p__Actinomycetota;c__Actinobacteria;o__Propionibacteriales;f__Nocardioidaceae;g__Nocardioides
ASV1200	21	0	0	0	0	0	k__Bacteria;p__Acidobacteriota;c__Blastocatellia;o__Pyrinomonadales;f__Pyrinomonadaceae
ASV1201	21	0	0	0	0	0	k__Bacteria;p__Bacteroidota;c__Bacteroidia;o__Sphingobacteriales;f__Sphingobacteriaceae;g__Mucilaginibacter
ASV1202	9	12	0	0	0	0	k__Bacteria;p__Methylomirabilota;c__Methylomirabilia;o__Rokubacteriales;f__WX65;g__unclassified_WX65;s__unclassified_WX65
ASV1203	0	0	0	0	21	0	k__Bacteria;p__Patescibacteria;c__Saccharimonadia;o__Saccharimonadales;f__unclassified_Saccharimonadales;g__unclassified_Saccharimonadales
ASV1204	0	0	0	0	21	0	k__Bacteria;p__Pseudomonadota;c__Gammaproteobacteria;o__Burkholderiales;f__Comamonadaceae;g__Caenimonas;s__unclassified_Caenimonas
ASV1205	0	0	0	0	21	0	k__Bacteria;p__Deinococcota;c__Deinococci;o__Deinococcales;f__Deinococcaceae;g__Deinococcus
ASV1206	0	0	0	21	0	0	Unassigned
ASV1207	0	0	0	6	12	3	k__Bacteria;p__Bacteroidota;c__Bacteroidia;o__Sphingobacteriales;f__Sphingobacteriaceae;g__Sphingobacterium
ASV1208	0	21	0	0	0	0	k__Bacteria;p__Actinomycetota;c__MB-A2-108;o__unclassified_MB-A2-108;f__unclassified_MB-A2-108;g__unclassified_MB-A2-108;s__unclassified_MB-A2-108
ASV1209	0	21	0	0	0	0	k__Bacteria;p__Bacillota;c__Bacilli;o__Bacillales;f__Bacillaceae;g__Bacillus;s__Bacillus_thermolactis
ASV1210	0	21	0	0	0	0	k__Bacteria;p__Pseudomonadota;c__Alphaproteobacteria;o__Hyphomicrobiales;f__Beijerinckiaceae;g__Roseiarcus;s__unclassified_Roseiarcus
ASV1211	21	0	0	0	0	0	k__Bacteria;p__Actinomycetota;c__Thermoleophilia;o__Gaiellales;f__unclassified_Gaiellales;g__unclassified_Gaiellales
ASV1212	21	0	0	0	0	0	k__Bacteria;p__Actinomycetota;c__Actinobacteria;o__Pseudonocardiales;f__Pseudonocardiaceae;g__Pseudonocardia;s__unclassified_Pseudonocardia
ASV1213	21	0	0	0	0	0	k__Bacteria;p__Actinomycetota;c__Actinobacteria;o__Micrococcales;f__Microbacteriaceae
ASV1214	13	4	4	0	0	0	k__Bacteria;p__Pseudomonadota;c__Gammaproteobacteria;o__Burkholderiales;f__Methylophilaceae;g__Methylotenera;s__unclassified_Methylotenera
ASV1215	21	0	0	0	0	0	k__Bacteria;p__Bacteroidota;c__Bacteroidia;o__Flavobacteriales;f__Flavobacteriaceae;g__Flavobacterium
ASV1216	0	0	0	0	21	0	k__Bacteria;p__Pseudomonadota;c__Gammaproteobacteria;o__Enterobacterales;f__Yersiniaceae
ASV1219	0	0	21	0	0	0	k__Bacteria;p__Gemmatimonadota;c__Gemmatimonadia;o__Gemmatimonadales;f__Gemmatimonadaceae;g__unclassified_Gemmatimonadaceae;s__unclassified_Gemmatimonadaceae
ASV1220	0	0	21	0	0	0	k__Bacteria;p__Pseudomonadota;c__Alphaproteobacteria;o__Hyphomicrobiales;f__Amb-16S-1323;g__unclassified_Amb-16S-1323;s__unclassified_Amb-16S-1323
ASV1221	0	0	21	0	0	0	k__Bacteria;p__Pseudomonadota;c__Alphaproteobacteria;o__Hyphomicrobiales;f__Beijerinckiaceae
ASV1222	0	0	21	0	0	0	k__Bacteria;p__Actinomycetota;c__Actinobacteria;o__Propionibacteriales;f__Propionibacteriaceae;g__Microlunatus;s__unclassified_Microlunatus
ASV1223	0	0	21	0	0	0	k__Bacteria;p__Bacteroidota;c__Bacteroidia;o__Chitinophagales;f__Chitinophagaceae;g__Puia;s__unclassified_Puia
ASV1224	0	0	0	0	20	0	k__Bacteria;p__Bacteroidota;c__Bacteroidia;o__Chitinophagales;f__Chitinophagaceae;g__unclassified_Chitinophagaceae;s__unclassified_Chitinophagaceae
ASV1225	0	0	0	0	20	0	k__Bacteria;p__Pseudomonadota;c__Gammaproteobacteria;o__Pseudomonadales;f__Pseudomonadaceae;g__Pseudomonas
ASV1226	0	0	0	0	8	0	k__Bacteria;p__Pseudomonadota;c__Alphaproteobacteria;o__Hyphomicrobiales;f__Beijerinckiaceae;g__Chelatococcus;s__Chelatococcus_asaccharovorans
ASV1227	0	0	0	0	20	0	k__Bacteria;p__Pseudomonadota;c__Gammaproteobacteria;o__Enterobacterales;f__Erwiniaceae;g__Pantoea
ASV1228	0	0	0	0	20	0	k__Bacteria;p__Pseudomonadota;c__Gammaproteobacteria;o__Enterobacterales;f__Yersiniaceae
ASV1229	0	20	0	0	0	0	k__Bacteria;p__Methylomirabilota;c__Methylomirabilia;o__Rokubacteriales;f__unclassified_Rokubacteriales;g__unclassified_Rokubacteriales;s__unclassified_Rokubacteriales
ASV1230	0	20	0	0	0	0	k__Bacteria;p__Methylomirabilota;c__Methylomirabilia;o__Rokubacteriales;f__unclassified_Rokubacteriales;g__unclassified_Rokubacteriales;s__unclassified_Rokubacteriales
ASV1231	0	20	0	0	0	0	k__Bacteria;p__Pseudomonadota;c__Alphaproteobacteria;o__Caulobacterales;f__Caulobacteraceae;g__Phenylobacterium;s__unclassified_Phenylobacterium
ASV1232	0	11	0	0	0	0	k__Bacteria;p__Chloroflexota;c__KD4-96;o__unclassified_KD4-96;f__unclassified_KD4-96;g__unclassified_KD4-96;s__unclassified_KD4-96
ASV1233	0	4	16	0	0	0	k__Bacteria;p__Pseudomonadota;c__Alphaproteobacteria;o__Hyphomicrobiales;f__Hyphomicrobiaceae;g__Hyphomicrobium
ASV1234	0	13	7	0	0	0	k__Bacteria;p__Actinomycetota;c__Acidimicrobiia;o__Acidimicrobiales;f__Acidimicrobiaceae;g__Acidiferrimicrobium;s__unclassified_Acidiferrimicrobium
ASV1235	0	0	0	0	0	7	k__Bacteria;p__Pseudomonadota;c__Gammaproteobacteria;o__Pseudomonadales;f__Pseudomonadaceae;g__Pseudomonas
ASV1240	0	0	13	0	0	0	k__Bacteria;p__Acidobacteriota;c__Vicinamibacteria;o__Vicinamibacterales;f__unclassified_Vicinamibacterales;g__unclassified_Vicinamibacterales;s__unclassified_Vicinamibacterales
ASV1241	0	0	0	20	0	0	k__Bacteria;p__Pseudomonadota;c__Gammaproteobacteria;o__Enterobacterales;f__Yersiniaceae
ASV1242	0	0	0	14	0	0	k__Bacteria;p__Pseudomonadota;c__Alphaproteobacteria;o__Hyphomicrobiales;f__Rhizobiaceae;g__Neorhizobium
ASV1243	0	0	0	13	0	0	k__Bacteria;p__Pseudomonadota;c__Gammaproteobacteria;o__Enterobacterales
ASV1246	20	0	0	0	0	0	k__Bacteria;p__Chloroflexota;c__Ktedonobacteria;o__Ktedonobacterales;f__Ktedonobacteraceae;g__1959-1;s__unclassified_1959-1
ASV1247	20	0	0	0	0	0	k__Bacteria;p__Actinomycetota;c__Thermoleophilia;o__Gaiellales;f__unclassified_Gaiellales;g__unclassified_Gaiellales;s__bacterium_Ellin6515
ASV1248	20	0	0	0	0	0	k__Bacteria;p__Actinomycetota;c__Actinobacteria;o__Micrococcales;f__Microbacteriaceae;g__Agromyces
ASV1249	20	0	0	0	0	0	k__Bacteria;p__Actinomycetota;c__Actinobacteria;o__Propionibacteriales;f__Nocardioidaceae;g__Aeromicrobium
ASV1250	20	0	0	0	0	0	k__Bacteria;p__Bacillota;c__Bacilli;o__Bacillales;f__Bacillaceae
ASV1251	20	0	0	0	0	0	k__Bacteria;p__Actinomycetota;c__Thermoleophilia;o__Gaiellales
ASV1252	20	0	0	0	0	0	k__Bacteria;p__Pseudomonadota;c__Gammaproteobacteria;o__Burkholderiales;f__Oxalobacteraceae;g__Duganella
ASV1253	16	0	4	0	0	0	k__Bacteria;p__Pseudomonadota;c__Alphaproteobacteria;o__Hyphomicrobiales;f__Beijerinckiaceae;g__Bosea
ASV1254	20	0	0	0	0	0	k__Bacteria;p__Pseudomonadota;c__Alphaproteobacteria;o__Hyphomicrobiales;f__Xanthobacteraceae;g__Rhodoplanes;s__unclassified_Rhodoplanes
ASV1255	0	20	0	0	0	0	k__Bacteria;p__Myxococcota;c__Polyangiia;o__Polyangiales;f__Polyangiaceae;g__Aetherobacter
ASV1256	0	20	0	0	0	0	k__Bacteria;p__Actinomycetota;c__Thermoleophilia;o__Solirubrobacterales;f__67-14;g__unclassified_67-14;s__unclassified_67-14
ASV1257	0	0	20	0	0	0	k__Bacteria;p__Pseudomonadota;c__Alphaproteobacteria;o__Hyphomicrobiales;f__Xanthobacteraceae;g__Pseudolabrys;s__unclassified_Pseudolabrys
ASV1258	0	0	20	0	0	0	k__Bacteria;p__Acidobacteriota;c__Acidobacteriae;o__Terriglobales;f__unclassified_Terriglobales;g__unclassified_Terriglobales;s__unclassified_Terriglobales
ASV1259	0	0	20	0	0	0	k__Bacteria;p__Actinomycetota;c__Thermoleophilia;o__Solirubrobacterales;f__Solirubrobacteraceae;g__Solirubrobacter
ASV1260	0	0	20	0	0	0	k__Bacteria;p__Actinomycetota;c__Actinobacteria;o__Kitasatosporales;f__Streptomycetaceae;g__Streptomyces
ASV1261	0	0	20	0	0	0	k__Bacteria;p__Bacteroidota;c__Bacteroidia;o__Sphingobacteriales;f__Sphingobacteriaceae;g__Pedobacter
ASV1265	0	0	20	0	0	0	k__Bacteria;p__Actinomycetota;c__Actinobacteria;o__Frankiales;f__Acidothermaceae;g__Acidothermus;s__unclassified_Acidothermus
ASV1266	0	0	20	0	0	0	k__Bacteria;p__Actinomycetota;c__Thermoleophilia;o__Solirubrobacterales;f__Solirubrobacteraceae;g__Baekduia;s__unclassified_Baekduia
ASV1268	0	0	20	0	0	0	k__Bacteria;p__Pseudomonadota;c__Alphaproteobacteria;o__Hyphomicrobiales;f__Beijerinckiaceae;g__Roseiarcus;s__unclassified_Roseiarcus
ASV1269	0	0	20	0	0	0	k__Bacteria;p__Acidobacteriota;c__Blastocatellia;o__Blastocatellales;f__Blastocatellaceae
ASV1270	0	0	20	0	0	0	k__Bacteria;p__Pseudomonadota;c__Alphaproteobacteria;o__Dongiales;f__Dongiaceae;g__Dongia
ASV1271	0	0	20	0	0	0	k__Bacteria;p__Chloroflexota;c__KD4-96;o__unclassified_KD4-96;f__unclassified_KD4-96;g__unclassified_KD4-96;s__unclassified_KD4-96
ASV1272	0	0	20	0	0	0	k__Bacteria;p__Actinomycetota;c__Acidimicrobiia;o__Microtrichales;f__Ilumatobacteraceae;g__unclassified_Ilumatobacteraceae;s__unclassified_Ilumatobacteraceae
ASV1273	0	0	20	0	0	0	k__Bacteria;p__Myxococcota;c__Polyangiia;o__Haliangiales;f__Haliangiaceae;g__unclassified_Haliangiaceae;s__unclassified_Haliangiaceae
ASV1274	0	0	20	0	0	0	k__Bacteria;p__SAR324_clade(Marine_group_B);c__unclassified_SAR324_clade(Marine_group_B);o__unclassified_SAR324_clade(Marine_group_B);f__unclassified_SAR324_clade(Marine_group_B);g__Candidatus_Nitrosoarchaeum;s__bacterium_enrichment_culture_clone_B30(2011)
ASV1275	0	0	20	0	0	0	k__Bacteria;p__Actinomycetota;c__Acidimicrobiia;o__Microtrichales;f__Ilumatobacteraceae;g__unclassified_Ilumatobacteraceae;s__unclassified_Ilumatobacteraceae
ASV1276	0	0	20	0	0	0	k__Bacteria;p__Bacteroidota;c__Bacteroidia;o__Chitinophagales;f__Chitinophagaceae;g__unclassified_Chitinophagaceae;s__unclassified_Chitinophagaceae
ASV1277	0	0	20	0	0	0	k__Bacteria;p__Chloroflexota;c__Anaerolineae;o__Aggregatilineales;f__A4b;g__unclassified_A4b;s__unclassified_A4b
ASV1278	0	20	0	0	0	0	k__Bacteria;p__Chloroflexota;c__Chloroflexia;o__Thermomicrobiales;f__JG30-KF-CM45;g__unclassified_JG30-KF-CM45;s__unclassified_JG30-KF-CM45
ASV1279	0	20	0	0	0	0	k__Bacteria;p__Pseudomonadota;c__Alphaproteobacteria;o__Acetobacterales;f__Acetobacteraceae;g__Acidisoma;s__unclassified_Acidisoma
ASV1280	0	20	0	0	0	0	k__Bacteria;p__Actinomycetota;c__MB-A2-108;o__unclassified_MB-A2-108;f__unclassified_MB-A2-108;g__unclassified_MB-A2-108;s__unclassified_MB-A2-108
ASV1281	0	20	0	0	0	0	k__Bacteria;p__Chloroflexota;c__KD4-96;o__unclassified_KD4-96;f__unclassified_KD4-96;g__unclassified_KD4-96;s__unclassified_KD4-96
ASV1282	0	0	19	0	0	0	k__Bacteria;p__Acidobacteriota;c__Acidobacteriae;o__Subgroup_2;f__unclassified_Subgroup_2;g__unclassified_Subgroup_2;s__unclassified_Subgroup_2
ASV1283	0	0	19	0	0	0	k__Bacteria;p__Pseudomonadota;c__Alphaproteobacteria;o__Rhodospirillales;f__unclassified_Rhodospirillales;g__unclassified_Rhodospirillales;s__unclassified_Rhodospirillales
ASV1284	0	0	19	0	0	0	k__Bacteria;p__Bacteroidota;c__Bacteroidia;o__Chitinophagales;f__Chitinophagaceae
ASV1285	0	0	19	0	0	0	k__Bacteria;p__Bdellovibrionota;c__Oligoflexia;o__0319-6G20;f__unclassified_0319-6G20;g__unclassified_0319-6G20
ASV1286	0	0	19	0	0	0	k__Bacteria;p__Myxococcota;c__Polyangiia;o__Polyangiales;f__Polyangiaceae
ASV1287	0	0	19	0	0	0	k__Bacteria;p__Actinomycetota;c__Actinobacteria;o__Frankiales;f__Frankiaceae;g__Jatrophihabitans;s__unclassified_Jatrophihabitans
ASV1288	0	0	19	0	0	0	k__Bacteria;p__Actinomycetota;c__Actinobacteria;o__Micromonosporales;f__Micromonosporaceae
ASV1294	0	0	19	0	0	0	k__Bacteria;p__Acidobacteriota;c__Vicinamibacteria;o__Vicinamibacterales;f__unclassified_Vicinamibacterales;g__unclassified_Vicinamibacterales;s__unclassified_Vicinamibacterales
ASV1295	0	0	0	19	0	0	k__Bacteria;p__Pseudomonadota;c__Gammaproteobacteria;o__Pseudomonadales;f__Pseudomonadaceae;g__Pseudomonas
ASV1296	0	0	9	0	10	0	k__Bacteria;p__Acidobacteriota;c__Subgroup_5;o__unclassified_Subgroup_5;f__unclassified_Subgroup_5;g__unclassified_Subgroup_5;s__unclassified_Subgroup_5
ASV1298	0	11	0	0	0	0	k__Bacteria;p__Pseudomonadota;c__Alphaproteobacteria;o__Caulobacterales;f__Caulobacteraceae;g__Caulobacter
ASV1300	19	0	0	0	0	0	k__Bacteria;p__Pseudomonadota;c__Alphaproteobacteria;o__Tistrellales;f__Geminicoccaceae;g__Candidatus_Alysiosphaera;s__unclassified_Candidatus_Alysiosphaera
ASV1301	19	0	0	0	0	0	k__Bacteria;p__Actinomycetota;c__Actinobacteria;o__Micromonosporales;f__Micromonosporaceae
ASV1302	0	0	19	0	0	0	k__Bacteria;p__Actinomycetota;c__Thermoleophilia;o__Solirubrobacterales;f__67-14;g__unclassified_67-14;s__unclassified_67-14
ASV1303	0	0	19	0	0	0	k__Bacteria;p__Chloroflexota;c__KD4-96;o__unclassified_KD4-96;f__unclassified_KD4-96;g__unclassified_KD4-96;s__unclassified_KD4-96
ASV1304	0	0	19	0	0	0	k__Bacteria;p__Verrucomicrobiota;c__Verrucomicrobiia;o__Chthoniobacterales;f__Chthoniobacteraceae;g__Candidatus_Udaeobacter;s__unclassified_Candidatus_Udaeobacter
ASV1305	0	0	0	0	14	0	k__Bacteria;p__Actinomycetota;c__Actinobacteria;o__Micrococcales;f__Microbacteriaceae;g__Microbacterium
ASV1306	0	0	0	0	13	0	k__Bacteria;p__Verrucomicrobiota;c__Verrucomicrobiia;o__Verrucomicrobiales;f__Rubritaleaceae;g__Luteolibacter
ASV1307	0	0	0	0	0	15	k__Bacteria;p__Pseudomonadota;c__Gammaproteobacteria;o__Enterobacterales;f__Pasteurellaceae;g__Haemophilus
ASV1308	0	0	19	0	0	0	k__Bacteria;p__Actinomycetota;c__Actinobacteria;o__Micromonosporales;f__Micromonosporaceae
ASV1309	0	0	19	0	0	0	k__Bacteria;p__Actinomycetota;c__Actinobacteria;o__Kitasatosporales;f__Streptomycetaceae;g__Streptomyces
ASV1310	6	0	0	0	0	0	k__Bacteria;p__Actinomycetota;c__Actinobacteria;o__Frankiales;f__unclassified_Frankiales;g__unclassified_Frankiales;s__unclassified_Frankiales
ASV1311	19	0	0	0	0	0	k__Bacteria;p__Actinomycetota;c__Actinobacteria;o__Propionibacteriales;f__Nocardioidaceae;g__Aeromicrobium;s__Aeromicrobium_panaciterrae
ASV1312	19	0	0	0	0	0	k__Bacteria;p__Actinomycetota;c__Actinobacteria;o__Pseudonocardiales;f__Pseudonocardiaceae;g__Pseudonocardia;s__unclassified_Pseudonocardia
ASV1313	0	19	0	0	0	0	k__Bacteria;p__Bacteroidota;c__Bacteroidia;o__Chitinophagales;f__Chitinophagaceae;g__Taibaiella;s__Taibaiella_sp._S20-32
ASV1314	0	0	19	0	0	0	k__Bacteria;p__RCP2-54;c__unclassified_RCP2-54;o__unclassified_RCP2-54;f__unclassified_RCP2-54;g__unclassified_RCP2-54;s__unclassified_RCP2-54
ASV1315	0	0	19	0	0	0	k__Bacteria;p__Pseudomonadota;c__Gammaproteobacteria;o__Lysobacterales;f__Rhodanobacteraceae;g__Rhodanobacter;s__unclassified_Rhodanobacter
ASV1316	0	0	19	0	0	0	k__Bacteria;p__Verrucomicrobiota;c__Verrucomicrobiia;o__Verrucomicrobiales;f__Akkermansiaceae;g__Akkermansia
ASV1317	0	15	4	0	0	0	k__Bacteria;p__Bacteroidota;c__Bacteroidia;o__Chitinophagales;f__Chitinophagaceae;g__unclassified_Chitinophagaceae;s__unclassified_Chitinophagaceae
ASV1318	0	19	0	0	0	0	k__Bacteria;p__Chloroflexota;c__Gitt-GS-136;o__unclassified_Gitt-GS-136;f__unclassified_Gitt-GS-136;g__unclassified_Gitt-GS-136;s__unclassified_Gitt-GS-136
ASV1319	0	19	0	0	0	0	k__Bacteria;p__Pseudomonadota;c__Gammaproteobacteria;o__WD260;f__unclassified_WD260;g__unclassified_WD260;s__unclassified_WD260
ASV1320	0	19	0	0	0	0	k__Bacteria;p__Bacillota;c__Bacilli;o__Bacillales;f__Bacillaceae;g__Neobacillus
ASV1321	0	19	0	0	0	0	k__Bacteria;p__Pseudomonadota;c__Gammaproteobacteria;o__Burkholderiales;f__Burkholderiaceae;g__Burkholderia-Caballeronia-Paraburkholderia
ASV1322	0	19	0	0	0	0	k__Bacteria;p__Acidobacteriota;c__Vicinamibacteria;o__Vicinamibacterales;f__unclassified_Vicinamibacterales;g__unclassified_Vicinamibacterales;s__unclassified_Vicinamibacterales
ASV1323	0	9	10	0	0	0	k__Bacteria;p__Actinomycetota;c__Thermoleophilia;o__Gaiellales;f__unclassified_Gaiellales;g__unclassified_Gaiellales;s__unclassified_Gaiellales
ASV1331	0	0	5	0	0	0	k__Bacteria;p__Patescibacteria;c__Saccharimonadia;o__Saccharimonadales;f__unclassified_Saccharimonadales;g__unclassified_Saccharimonadales;s__unclassified_Saccharimonadales
ASV1334	0	0	18	0	0	0	k__Bacteria;p__Pseudomonadota;c__Gammaproteobacteria;o__unclassified_Gammaproteobacteria;f__unclassified_Gammaproteobacteria;g__Acidibacter;s__unclassified_Acidibacter
ASV1335	0	0	0	0	18	0	k__Bacteria;p__Pseudomonadota;c__Alphaproteobacteria;o__Sphingomonadales;f__Sphingomonadaceae
ASV1336	0	0	0	0	18	0	k__Bacteria;p__Actinomycetota;c__Actinobacteria;o__Micrococcales;f__Micrococcaceae;g__Rothia
ASV1337	0	0	18	0	0	0	k__Bacteria;p__Acidobacteriota;c__Acidobacteriae;o__Solibacterales;f__Solibacteraceae;g__Candidatus_Solibacter;s__unclassified_Candidatus_Solibacter
ASV1338	0	0	18	0	0	0	k__Bacteria;p__Actinomycetota;c__Actinobacteria;o__Micromonosporales;f__Micromonosporaceae
ASV1339	0	0	18	0	0	0	k__Bacteria;p__Pseudomonadota;c__Alphaproteobacteria;o__Reyranellales;f__Reyranellaceae;g__Reyranella
ASV1340	0	0	18	0	0	0	k__Bacteria;p__Pseudomonadota;c__Alphaproteobacteria;o__Micavibrionales;f__unclassified_Micavibrionales;g__unclassified_Micavibrionales;s__unclassified_Micavibrionales
ASV1341	0	0	18	0	0	0	k__Bacteria;p__Pseudomonadota;c__Alphaproteobacteria;o__Acetobacterales;f__Acetobacteraceae;g__unclassified_Acetobacteraceae
ASV1342	0	0	18	0	0	0	k__Bacteria;p__Actinomycetota;c__Thermoleophilia;o__Gaiellales
ASV1343	0	0	18	0	0	0	k__Bacteria;p__Pseudomonadota;c__Alphaproteobacteria;o__Micropepsales;f__Micropepsaceae;g__unclassified_Micropepsaceae;s__unclassified_Micropepsaceae
ASV1344	0	0	18	0	0	0	k__Bacteria;p__Verrucomicrobiota;c__Verrucomicrobiia;o__Chthoniobacterales;f__Chthoniobacteraceae;g__Candidatus_Udaeobacter;s__unclassified_Candidatus_Udaeobacter
ASV1345	0	0	18	0	0	0	k__Bacteria;p__Planctomycetota;c__Planctomycetes;o__Isosphaerales;f__Isosphaeraceae
ASV1346	0	0	18	0	0	0	k__Bacteria;p__Pseudomonadota;c__Alphaproteobacteria;o__Caulobacterales;f__Caulobacteraceae;g__unclassified_Caulobacteraceae;s__unclassified_Caulobacteraceae
ASV1347	0	0	18	0	0	0	k__Bacteria;p__Chloroflexota;c__Chloroflexia;o__Chloroflexales;f__Roseiflexaceae;g__unclassified_Roseiflexaceae;s__unclassified_Roseiflexaceae
ASV1349	0	0	0	0	13	5	k__Bacteria;p__Bacteroidota;c__Bacteroidia;o__Flavobacteriales;f__Crocinitomicaceae;g__Fluviicola;s__unclassified_Fluviicola
ASV1350	0	0	0	0	18	0	k__Bacteria;p__Pseudomonadota;c__Gammaproteobacteria;o__Enterobacterales;f__Pasteurellaceae;g__Haemophilus
ASV1351	0	0	0	0	18	0	k__Bacteria;p__Pseudomonadota;c__Gammaproteobacteria;o__Burkholderiales;f__Comamonadaceae
ASV1352	0	0	0	18	0	0	k__Bacteria;p__Bacillota;c__Bacilli;o__Lactobacillales;f__Streptococcaceae;g__Streptococcus
ASV1353	0	0	0	18	0	0	k__Bacteria;p__Actinomycetota;c__Actinobacteria;o__Micrococcales;f__Microbacteriaceae
ASV1354	0	5	0	0	0	0	k__Bacteria;p__Pseudomonadota;c__Gammaproteobacteria;o__Burkholderiales;f__Comamonadaceae;g__Inhella;s__unclassified_Inhella
ASV1355	0	0	0	6	6	6	k__Bacteria;p__Pseudomonadota;c__Gammaproteobacteria;o__Burkholderiales;f__Comamonadaceae;g__Comamonas
ASV1356	6	0	6	3	0	3	k__Bacteria;p__Pseudomonadota;c__Gammaproteobacteria;o__Lysobacterales;f__Lysobacteraceae;g__Lysobacter
ASV1357	0	0	0	0	18	0	k__Bacteria;p__Actinomycetota;c__Actinobacteria;o__Frankiales;f__unclassified_Frankiales;g__unclassified_Frankiales;s__unclassified_Frankiales
ASV1359	0	0	18	0	0	0	k__Bacteria;p__Pseudomonadota;c__Gammaproteobacteria;o__Lysobacterales;f__Rhodanobacteraceae;g__Rudaea;s__unclassified_Rudaea
ASV1360	0	0	18	0	0	0	k__Bacteria;p__Pseudomonadota;c__Alphaproteobacteria;o__Hyphomicrobiales;f__Hyphomicrobiaceae;g__Pedomicrobium;s__unclassified_Pedomicrobium
ASV1361	0	0	18	0	0	0	k__Bacteria;p__Patescibacteria;c__Saccharimonadia;o__Saccharimonadales;f__LWQ8;g__unclassified_LWQ8;s__unclassified_LWQ8
ASV1362	0	0	18	0	0	0	k__Bacteria;p__Actinomycetota;c__Actinobacteria;o__Streptosporangiales;f__Thermomonosporaceae;g__Actinoallomurus
ASV1363	0	0	18	0	0	0	k__Bacteria;p__Pseudomonadota;c__Alphaproteobacteria;o__Rickettsiales;f__SM2D12;g__unclassified_SM2D12;s__unclassified_SM2D12
ASV1364	0	0	18	0	0	0	k__Bacteria;p__Actinomycetota;c__Acidimicrobiia;o__Microtrichales;f__Ilumatobacteraceae;g__unclassified_Ilumatobacteraceae;s__unclassified_Ilumatobacteraceae
ASV1365	0	16	2	0	0	0	k__Bacteria;p__Bacteroidota;c__Bacteroidia;o__Sphingobacteriales;f__Sphingobacteriaceae;g__Mucilaginibacter
ASV1372	0	18	0	0	0	0	k__Bacteria;p__Bacteroidota;c__Bacteroidia;o__Sphingobacteriales;f__Sphingobacteriaceae;g__Mucilaginibacter
ASV1373	0	18	0	0	0	0	k__Bacteria;p__Bacillota;c__Bacilli;o__Bacillales;f__Planococcaceae;g__Sporosarcina
ASV1374	0	9	9	0	0	0	k__Bacteria;p__Actinomycetota;c__Actinobacteria;o__Micromonosporales;f__Micromonosporaceae;g__Longispora
ASV1375	0	18	0	0	0	0	k__Bacteria;p__Pseudomonadota;c__Gammaproteobacteria;o__Pseudomonadales;f__Pseudomonadaceae;g__Pseudomonas
ASV1376	0	18	0	0	0	0	k__Bacteria;p__Pseudomonadota;c__Alphaproteobacteria;o__Sphingomonadales;f__Sphingomonadaceae
ASV1377	0	18	0	0	0	0	k__Bacteria;p__Pseudomonadota;c__Alphaproteobacteria;o__Tistrellales;f__Geminicoccaceae;g__Candidatus_Alysiosphaera;s__unclassified_Candidatus_Alysiosphaera
ASV1378	0	18	0	0	0	0	k__Bacteria;p__Actinomycetota;c__Actinobacteria;o__Propionibacteriales;f__Nocardioidaceae
ASV1379	0	18	0	0	0	0	k__Bacteria;p__Chloroflexota;c__KD4-96;o__unclassified_KD4-96;f__unclassified_KD4-96;g__unclassified_KD4-96;s__unclassified_KD4-96
ASV1380	18	0	0	0	0	0	k__Bacteria;p__Pseudomonadota;c__Gammaproteobacteria;o__Burkholderiales;f__Burkholderiaceae;g__Burkholderia-Caballeronia-Paraburkholderia
ASV1381	18	0	0	0	0	0	k__Bacteria;p__Pseudomonadota;c__Alphaproteobacteria;o__Hyphomicrobiales;f__Xanthobacteraceae;g__unclassified_Xanthobacteraceae;s__unclassified_Xanthobacteraceae
ASV1382	0	18	0	0	0	0	k__Bacteria;p__Pseudomonadota;c__Gammaproteobacteria;o__PLTA13;f__unclassified_PLTA13;g__unclassified_PLTA13;s__unclassified_PLTA13
ASV1383	0	18	0	0	0	0	k__Bacteria;p__Acidobacteriota;c__Vicinamibacteria;o__Vicinamibacterales;f__Vicinamibacteraceae;g__unclassified_Vicinamibacteraceae;s__unclassified_Vicinamibacteraceae
ASV1384	0	14	4	0	0	0	k__Bacteria;p__Pseudomonadota;c__Alphaproteobacteria;o__Hyphomicrobiales;f__Rhizobiaceae;g__Aureimonas
ASV1386	0	18	0	0	0	0	k__Bacteria;p__Pseudomonadota;c__Alphaproteobacteria;o__Elsterales;f__unclassified_Elsterales;g__unclassified_Elsterales;s__unclassified_Elsterales
ASV1387	0	18	0	0	0	0	Unassigned
ASV1388	0	0	0	0	18	0	k__Bacteria;p__Actinomycetota;c__Actinobacteria;o__Micrococcales;f__Microbacteriaceae
ASV1389	0	0	0	0	18	0	k__Bacteria;p__Pseudomonadota;c__Alphaproteobacteria;o__Acetobacterales;f__Acetobacteraceae;g__Roseomonas
ASV1392	18	0	0	0	0	0	k__Bacteria;p__Pseudomonadota;c__Alphaproteobacteria;o__Caulobacterales;f__Caulobacteraceae;g__Phenylobacterium
ASV1393	18	0	0	0	0	0	k__Bacteria;p__Pseudomonadota;c__Gammaproteobacteria;o__Burkholderiales;f__Comamonadaceae;g__Polaromonas
ASV1394	10	0	0	0	0	0	k__Bacteria;p__Pseudomonadota;c__Alphaproteobacteria;o__Hyphomicrobiales;f__Devosiaceae;g__Devosia
ASV1395	6	0	0	0	0	0	k__Bacteria;p__Actinomycetota;c__Actinobacteria;o__Propionibacteriales;f__Nocardioidaceae;g__Nocardioides
ASV1396	0	17	0	0	0	0	k__Bacteria;p__Actinomycetota;c__Actinobacteria;o__Propionibacteriales;f__Nocardioidaceae;g__Nocardioides
ASV1397	0	0	17	0	0	0	k__Bacteria;p__Actinomycetota;c__Actinobacteria;o__Propionibacteriales;f__Nocardioidaceae;g__Nocardioides
ASV1398	0	0	17	0	0	0	k__Bacteria;p__Actinomycetota;c__Actinobacteria;o__Frankiales;f__Sporichthyaceae;g__Sporichthya;s__unclassified_Sporichthya
ASV1399	0	0	17	0	0	0	k__Bacteria;p__Verrucomicrobiota;c__Verrucomicrobiia;o__Chthoniobacterales;f__Chthoniobacteraceae;g__Candidatus_Udaeobacter;s__unclassified_Candidatus_Udaeobacter
ASV1400	0	0	17	0	0	0	k__Bacteria;p__Actinomycetota;c__Actinobacteria;o__Propionibacteriales;f__Nocardioidaceae;g__Aeromicrobium
ASV1401	0	0	17	0	0	0	k__Bacteria;p__Bacteroidota;c__Bacteroidia;o__Chitinophagales;f__Chitinophagaceae;g__Terrimonas;s__unclassified_Terrimonas
ASV1402	0	0	0	0	17	0	k__Bacteria;p__Bacteroidota;c__Bacteroidia;o__Sphingobacteriales;f__Sphingobacteriaceae;g__Pedobacter
ASV1403	0	0	0	0	17	0	k__Bacteria;p__Bacteroidota;c__Bacteroidia;o__Sphingobacteriales;f__Sphingobacteriaceae;g__Pedobacter
ASV1404	0	0	0	0	0	17	k__Bacteria;p__Pseudomonadota;c__Gammaproteobacteria;o__Burkholderiales;f__Comamonadaceae;g__Comamonas;s__Comamonas_sediminis
ASV1407	17	0	0	0	0	0	k__Bacteria;p__Methylomirabilota;c__Methylomirabilia;o__Rokubacteriales;f__unclassified_Rokubacteriales;g__unclassified_Rokubacteriales;s__unclassified_Rokubacteriales
ASV1408	17	0	0	0	0	0	k__Bacteria;p__Actinomycetota;c__Actinobacteria;o__Frankiales;f__Acidothermaceae;g__Acidothermus;s__unclassified_Acidothermus
ASV1409	17	0	0	0	0	0	k__Bacteria;p__Actinomycetota;c__Thermoleophilia;o__Gaiellales;f__Gaiellaceae;g__Gaiella;s__unclassified_Gaiella
ASV1410	17	0	0	0	0	0	k__Bacteria;p__Pseudomonadota;c__Gammaproteobacteria;o__Burkholderiales;f__Oxalobacteraceae;g__Duganella
ASV1412	0	0	0	0	17	0	k__Bacteria;p__Pseudomonadota;c__Alphaproteobacteria;o__Hyphomicrobiales;f__Rhizobiaceae
ASV1413	0	17	0	0	0	0	k__Bacteria;p__Actinomycetota;c__Acidimicrobiia;o__Microtrichales;f__Ilumatobacteraceae;g__unclassified_Ilumatobacteraceae;s__unclassified_Ilumatobacteraceae
ASV1414	0	17	0	0	0	0	k__Bacteria;p__Actinomycetota;c__Actinobacteria;o__Pseudonocardiales;f__Pseudonocardiaceae;g__Pseudonocardia;s__Pseudonocardia_spinosispora
ASV1415	0	10	7	0	0	0	k__Bacteria;p__Planctomycetota;c__Planctomycetes;o__Isosphaerales;f__Isosphaeraceae;g__Tautonia;s__unclassified_Tautonia
ASV1416	17	0	0	0	0	0	k__Bacteria;p__Methylomirabilota;c__Methylomirabilia;o__Rokubacteriales;f__unclassified_Rokubacteriales;g__unclassified_Rokubacteriales;s__unclassified_Rokubacteriales
ASV1417	0	8	0	0	0	0	k__Bacteria
ASV1418	0	2	0	0	0	0	k__Bacteria
ASV1419	0	17	0	0	0	0	k__Bacteria;p__Acidobacteriota;c__Vicinamibacteria;o__Vicinamibacterales;f__Vicinamibacteraceae;g__unclassified_Vicinamibacteraceae;s__unclassified_Vicinamibacteraceae
ASV1420	0	17	0	0	0	0	k__Bacteria;p__Pseudomonadota;c__Alphaproteobacteria;o__Azospirillales;f__Inquilinaceae;g__Inquilinus;s__unclassified_Inquilinus
ASV1422	0	17	0	0	0	0	k__Bacteria;p__Actinomycetota;c__Thermoleophilia;o__Solirubrobacterales;f__Solirubrobacteraceae;g__unclassified_Solirubrobacteraceae;s__Colobanthus_quitensis
ASV1423	0	17	0	0	0	0	k__Bacteria;p__Pseudomonadota;c__Gammaproteobacteria;o__Burkholderiales;f__Oxalobacteraceae;g__Duganella
ASV1424	0	17	0	0	0	0	k__Bacteria;p__Actinomycetota;c__Actinobacteria;o__Propionibacteriales;f__Nocardioidaceae;g__Nocardioides;s__Kribbella_sp._enrichment_culture_clone_VanCtr42
ASV1429	0	0	17	0	0	0	k__Bacteria;p__Actinomycetota;c__Thermoleophilia;o__Solirubrobacterales;f__67-14;g__unclassified_67-14;s__unclassified_67-14
ASV1434	0	0	17	0	0	0	k__Bacteria;p__Pseudomonadota;c__Gammaproteobacteria;o__unclassified_Gammaproteobacteria;f__unclassified_Gammaproteobacteria;g__Acidibacter;s__unclassified_Acidibacter
ASV1435	0	0	17	0	0	0	k__Bacteria;p__Acidobacteriota;c__Vicinamibacteria;o__Vicinamibacterales;f__unclassified_Vicinamibacterales;g__unclassified_Vicinamibacterales;s__unclassified_Vicinamibacterales
ASV1436	0	0	17	0	0	0	k__Bacteria;p__Pseudomonadota;c__Alphaproteobacteria;o__Hyphomicrobiales
ASV1437	0	17	0	0	0	0	k__Bacteria;p__Actinomycetota;c__Acidimicrobiia;o__Microtrichales;f__Ilumatobacteraceae;g__unclassified_Ilumatobacteraceae;s__unclassified_Ilumatobacteraceae
ASV1438	0	0	17	0	0	0	k__Bacteria;p__Actinomycetota;c__Thermoleophilia;o__Solirubrobacterales;f__67-14;g__unclassified_67-14;s__unclassified_67-14
ASV1439	0	0	17	0	0	0	k__Bacteria;p__Pseudomonadota;c__Gammaproteobacteria;o__Burkholderiales;f__Nitrosomonadaceae;g__Ellin6067;s__alpha_proteobacterium_BAC29
ASV1440	0	0	17	0	0	0	k__Bacteria;p__Planctomycetota;c__Planctomycetes;o__Isosphaerales;f__Isosphaeraceae;g__Singulisphaera;s__unclassified_Singulisphaera
ASV1441	0	10	0	0	0	0	k__Bacteria;p__Bacteroidota;c__Bacteroidia;o__Chitinophagales;f__Chitinophagaceae;g__Taibaiella
ASV1442	0	0	17	0	0	0	k__Bacteria;p__Bacteroidota;c__Bacteroidia;o__Chitinophagales;f__Chitinophagaceae;g__Ferruginibacter;s__unclassified_Ferruginibacter
ASV1443	0	0	17	0	0	0	k__Bacteria;p__Actinomycetota;c__Thermoleophilia;o__Solirubrobacterales;f__Solirubrobacteraceae;g__Solirubrobacter;s__unclassified_Solirubrobacter
ASV1444	0	0	17	0	0	0	k__Bacteria;p__Pseudomonadota;c__Gammaproteobacteria;o__Burkholderiales;f__Comamonadaceae;g__unclassified_Comamonadaceae
ASV1445	0	0	0	8	0	9	k__Bacteria;p__Pseudomonadota;c__Alphaproteobacteria;o__Sphingomonadales;f__Sphingomonadaceae;g__Sphingomonas
ASV1446	0	0	0	17	0	0	k__Bacteria;p__Bacteroidota;c__Bacteroidia;o__Flavobacteriales;f__Flavobacteriaceae;g__Flavobacterium
ASV1447	0	0	0	17	0	0	k__Bacteria;p__Pseudomonadota;c__Gammaproteobacteria;o__Enterobacterales;f__Yersiniaceae
ASV1448	0	0	0	9	8	0	k__Bacteria;p__Pseudomonadota;c__Gammaproteobacteria;o__Enterobacterales;f__Enterobacteriaceae;g__Enterobacter
ASV1449	0	0	17	0	0	0	k__Bacteria;p__Pseudomonadota;c__Alphaproteobacteria;o__Sphingomonadales;f__Sphingomonadaceae;g__Sphingomonas
ASV1451	0	0	17	0	0	0	k__Bacteria;p__Actinomycetota;c__Actinobacteria;o__Micromonosporales;f__Micromonosporaceae;g__Micromonospora
ASV1452	0	0	17	0	0	0	k__Bacteria;p__Actinomycetota;c__Actinobacteria;o__Mycobacteriales;f__Mycobacteriaceae;g__Mycobacterium
ASV1453	0	0	17	0	0	0	k__Bacteria;p__Actinomycetota;c__Actinobacteria;o__Mycobacteriales;f__Mycobacteriaceae;g__Mycobacterium
ASV1454	0	0	17	0	0	0	k__Bacteria;p__Chloroflexota;c__TK10;o__unclassified_TK10;f__unclassified_TK10;g__unclassified_TK10;s__unclassified_TK10
ASV1455	0	0	0	0	17	0	k__Bacteria;p__Pseudomonadota;c__Gammaproteobacteria;o__Burkholderiales;f__Oxalobacteraceae;g__Duganella
ASV1456	0	0	0	0	6	11	k__Bacteria;p__Bacteroidota;c__Bacteroidia;o__Flavobacteriales;f__Flavobacteriaceae;g__Flavobacterium
ASV1457	0	0	0	0	17	0	k__Bacteria;p__Pseudomonadota;c__Gammaproteobacteria;o__Pseudomonadales;f__Pseudomonadaceae;g__Pseudomonas
ASV1458	17	0	0	0	0	0	k__Bacteria;p__Bdellovibrionota;c__Bacteriovoracia;o__Bacteriovoracales;f__Bacteriovoracaceae;g__Bacteriovorax
ASV1459	7	10	0	0	0	0	k__Bacteria;p__Actinomycetota;c__Thermoleophilia;o__Gaiellales;f__unclassified_Gaiellales;g__unclassified_Gaiellales;s__unclassified_Gaiellales
ASV1460	11	0	6	0	0	0	k__Bacteria;p__Pseudomonadota;c__Gammaproteobacteria;o__Lysobacterales;f__Lysobacteraceae;g__Pseudoxanthomonas
ASV1461	0	0	17	0	0	0	k__Bacteria;p__Pseudomonadota;c__Alphaproteobacteria;o__Hyphomicrobiales;f__Labraceae;g__Labrys
ASV1462	0	17	0	0	0	0	k__Bacteria;p__Chloroflexota;c__Ktedonobacteria;o__Ktedonobacterales;f__Ktedonobacteraceae;g__JG30a-KF-32;s__unclassified_JG30a-KF-32
ASV1463	0	17	0	0	0	0	k__Bacteria;p__Acidobacteriota;c__Blastocatellia;o__Blastocatellales;f__Blastocatellaceae
ASV1464	0	13	0	0	0	0	k__Bacteria
ASV1465	0	0	17	0	0	0	k__Bacteria;p__Pseudomonadota;c__Alphaproteobacteria;o__Hyphomicrobiales;f__Xanthobacteraceae;g__unclassified_Xanthobacteraceae
ASV1466	0	0	17	0	0	0	k__Bacteria;p__Actinomycetota;c__Actinobacteria;o__Frankiales;f__Nakamurellaceae;g__Vallicoccus;s__unclassified_Vallicoccus
ASV1467	0	0	17	0	0	0	k__Bacteria;p__Gemmatimonadota;c__Gemmatimonadia;o__Gemmatimonadales;f__Gemmatimonadaceae;g__Gemmatimonas;s__unclassified_Gemmatimonas
ASV1468	17	0	0	0	0	0	k__Bacteria;p__Actinomycetota;c__Thermoleophilia;o__Solirubrobacterales;f__67-14;g__unclassified_67-14;s__unclassified_67-14
ASV1469	17	0	0	0	0	0	k__Bacteria;p__Actinomycetota;c__Actinobacteria;o__Frankiales;f__Sporichthyaceae
ASV1470	5	0	12	0	0	0	k__Bacteria;p__Actinomycetota;c__Acidimicrobiia;o__Acidimicrobiales;f__Acidimicrobiaceae;g__Acidiferrimicrobium;s__unclassified_Acidiferrimicrobium
ASV1471	17	0	0	0	0	0	k__Bacteria;p__Pseudomonadota;c__Gammaproteobacteria;o__Burkholderiales;f__Comamonadaceae;g__Variovorax
ASV1472	17	0	0	0	0	0	k__Bacteria;p__Bacteroidota;c__Bacteroidia;o__Flavobacteriales;f__Flavobacteriaceae;g__Flavobacterium
ASV1473	9	8	0	0	0	0	k__Bacteria;p__Pseudomonadota;c__Gammaproteobacteria;o__Burkholderiales;f__Comamonadaceae;g__Variovorax
ASV1474	0	0	16	0	0	0	k__Bacteria;p__Pseudomonadota;c__Alphaproteobacteria;o__Sphingomonadales;f__Sphingomonadaceae
ASV1475	0	0	16	0	0	0	k__Bacteria;p__Pseudomonadota;c__Alphaproteobacteria;o__Hyphomicrobiales;f__Xanthobacteraceae;g__Rhodoplanes;s__unclassified_Rhodoplanes
ASV1476	0	0	16	0	0	0	k__Bacteria;p__Pseudomonadota;c__Alphaproteobacteria;o__Hyphomicrobiales;f__Hyphomicrobiaceae;g__Pedomicrobium;s__unclassified_Pedomicrobium
ASV1477	0	0	16	0	0	0	k__Bacteria;p__Patescibacteria;c__Saccharimonadia;o__Saccharimonadales;f__LWQ8;g__unclassified_LWQ8;s__unclassified_LWQ8
ASV1478	0	0	16	0	0	0	k__Bacteria;p__Planctomycetota;c__Planctomycetes;o__Isosphaerales;f__Isosphaeraceae
ASV1479	0	0	0	0	16	0	k__Bacteria;p__Pseudomonadota;c__Gammaproteobacteria;o__Pseudomonadales;f__Moraxellaceae;g__Acinetobacter
ASV1480	0	0	0	0	6	0	k__Bacteria;p__Pseudomonadota;c__Gammaproteobacteria;o__Burkholderiales;f__Comamonadaceae;g__Variovorax
ASV1481	0	0	0	0	0	6	k__Bacteria;p__Pseudomonadota;c__Gammaproteobacteria;o__Burkholderiales;f__Comamonadaceae;g__Comamonas
ASV1482	6	0	10	0	0	0	k__Bacteria;p__Actinomycetota;c__Acidimicrobiia;o__Acidimicrobiales;f__Acidimicrobiaceae;g__Acidiferrimicrobium;s__unclassified_Acidiferrimicrobium
ASV1483	10	6	0	0	0	0	k__Bacteria;p__Actinomycetota;c__MB-A2-108;o__unclassified_MB-A2-108;f__unclassified_MB-A2-108;g__unclassified_MB-A2-108;s__unclassified_MB-A2-108
ASV1484	11	5	0	0	0	0	k__Bacteria;p__Pseudomonadota;c__Gammaproteobacteria;o__Burkholderiales;f__Burkholderiaceae;g__Burkholderia-Caballeronia-Paraburkholderia
ASV1485	0	0	0	0	16	0	k__Bacteria;p__Actinomycetota;c__Actinobacteria;o__Mycobacteriales;f__Corynebacteriaceae;g__Corynebacterium;s__Corynebacterium_propinquum
ASV1486	16	0	0	0	0	0	k__Bacteria;p__Actinomycetota;c__Actinobacteria;o__Micrococcales;f__Micrococcaceae;g__Paenarthrobacter
ASV1487	5	11	0	0	0	0	k__Bacteria;p__Pseudomonadota;c__Alphaproteobacteria;o__Hyphomicrobiales;f__Beijerinckiaceae;g__FFCH5858;s__unclassified_FFCH5858
ASV1488	16	0	0	0	0	0	k__Bacteria;p__Verrucomicrobiota;c__Verrucomicrobiia;o__Chthoniobacterales;f__Chthoniobacteraceae;g__Candidatus_Udaeobacter;s__unclassified_Candidatus_Udaeobacter
ASV1489	16	0	0	0	0	0	k__Bacteria;p__Actinomycetota;c__Actinobacteria;o__Micrococcales;f__Microbacteriaceae
ASV1490	0	0	16	0	0	0	k__Bacteria;p__Chloroflexota;c__Anaerolineae;o__Aggregatilineales;f__A4b;g__unclassified_A4b;s__unclassified_A4b
ASV1491	0	0	16	0	0	0	k__Bacteria;p__MBNT15;c__unclassified_MBNT15;o__unclassified_MBNT15;f__unclassified_MBNT15;g__unclassified_MBNT15;s__unclassified_MBNT15
ASV1492	0	0	16	0	0	0	k__Bacteria;p__Acidobacteriota;c__Blastocatellia;o__Blastocatellales;f__Blastocatellaceae
ASV1497	0	16	0	0	0	0	k__Bacteria;p__Actinomycetota;c__Acidimicrobiia;o__Acidimicrobiales;f__Acidimicrobiaceae;g__Acidiferrimicrobium;s__unclassified_Acidiferrimicrobium
ASV1500	0	0	16	0	0	0	k__Bacteria;p__MBNT15;c__unclassified_MBNT15;o__unclassified_MBNT15;f__unclassified_MBNT15;g__unclassified_MBNT15;s__unclassified_MBNT15
ASV1501	0	0	16	0	0	0	k__Bacteria;p__Chloroflexota;c__KD4-96;o__unclassified_KD4-96;f__unclassified_KD4-96;g__unclassified_KD4-96;s__unclassified_KD4-96
ASV1502	5	11	0	0	0	0	k__Bacteria;p__Pseudomonadota;c__Alphaproteobacteria;o__unclassified_Alphaproteobacteria;f__unclassified_Alphaproteobacteria;g__Hypericibacter;s__unclassified_Hypericibacter
ASV1506	0	16	0	0	0	0	k__Bacteria;p__Actinomycetota;c__Acidimicrobiia;o__Microtrichales;f__unclassified_Microtrichales;g__unclassified_Microtrichales;s__unclassified_Microtrichales
ASV1511	0	16	0	0	0	0	k__Bacteria;p__Bacillota;c__Bacilli;o__Lactobacillales;f__Carnobacteriaceae;g__Dolosigranulum;s__unclassified_Dolosigranulum
ASV1512	0	16	0	0	0	0	k__Bacteria;p__Actinomycetota;c__Thermoleophilia;o__Gaiellales;f__unclassified_Gaiellales;g__unclassified_Gaiellales;s__unclassified_Gaiellales
ASV1513	0	7	0	0	0	0	k__Bacteria;p__Bacillota;c__Bacilli;o__Lactobacillales;f__Lactobacillaceae;g__Lactobacillus
ASV1514	0	16	0	0	0	0	k__Bacteria;p__Pseudomonadota;c__Gammaproteobacteria;o__Burkholderiales;f__Comamonadaceae
ASV1515	0	16	0	0	0	0	k__Bacteria;p__Pseudomonadota;c__Gammaproteobacteria;o__Burkholderiales;f__SC-I-84;g__unclassified_SC-I-84;s__unclassified_SC-I-84
ASV1516	0	3	13	0	0	0	k__Bacteria;p__Actinomycetota;c__Acidimicrobiia;o__Acidimicrobiales;f__Acidimicrobiaceae;g__Acidiferrimicrobium;s__unclassified_Acidiferrimicrobium
ASV1517	0	16	0	0	0	0	k__Bacteria;p__Actinomycetota;c__MB-A2-108;o__unclassified_MB-A2-108;f__unclassified_MB-A2-108;g__unclassified_MB-A2-108;s__unclassified_MB-A2-108
ASV1518	0	16	0	0	0	0	k__Bacteria;p__Actinomycetota;c__Thermoleophilia;o__Solirubrobacterales;f__Solirubrobacteraceae
ASV1519	0	16	0	0	0	0	k__Bacteria;p__Chloroflexota;c__Chloroflexia;o__Thermomicrobiales;f__JG30-KF-CM45;g__unclassified_JG30-KF-CM45;s__unclassified_JG30-KF-CM45
ASV1520	0	16	0	0	0	0	k__Bacteria;p__Pseudomonadota;c__Alphaproteobacteria;o__Sphingomonadales;f__Sphingomonadaceae;g__Sphingobium
ASV1521	0	16	0	0	0	0	k__Bacteria;p__Actinomycetota;c__Thermoleophilia;o__Solirubrobacterales;f__67-14;g__unclassified_67-14;s__unclassified_67-14
ASV1522	0	0	16	0	0	0	k__Bacteria;p__Actinomycetota;c__Actinobacteria;o__Frankiales;f__Geodermatophilaceae
ASV1523	0	0	16	0	0	0	k__Bacteria;p__SAR324_clade(Marine_group_B);c__unclassified_SAR324_clade(Marine_group_B);o__unclassified_SAR324_clade(Marine_group_B);f__unclassified_SAR324_clade(Marine_group_B);g__Candidatus_Nitrosoarchaeum;s__bacterium_enrichment_culture_clone_B30(2011)
ASV1524	0	0	0	16	0	0	k__Bacteria;p__Bacteroidota;c__Bacteroidia;o__Flavobacteriales;f__Flavobacteriaceae;g__Flavobacterium
ASV1525	0	0	0	2	14	0	k__Bacteria;p__Bacteroidota;c__Bacteroidia;o__Flavobacteriales;f__Weeksellaceae;g__Moheibacter
ASV1526	0	0	0	3	0	0	k__Bacteria;p__Bacillota;c__Bacilli;o__Paenibacillales;f__Paenibacillaceae;g__Paenibacillus
ASV1527	0	0	0	16	0	0	k__Bacteria;p__Pseudomonadota;c__Gammaproteobacteria;o__Enterobacterales;f__Yersiniaceae
ASV1528	0	0	0	0	16	0	k__Bacteria;p__Pseudomonadota;c__Alphaproteobacteria;o__Caulobacterales;f__Hyphomonadaceae;g__Hirschia;s__unclassified_Hirschia
ASV1529	0	0	0	0	16	0	k__Bacteria;p__Pseudomonadota;c__Alphaproteobacteria;o__Hyphomicrobiales;f__Xanthobacteraceae;g__Rhodopseudomonas
ASV1531	0	0	0	0	16	0	k__Bacteria;p__Verrucomicrobiota;c__Verrucomicrobiia;o__Verrucomicrobiales;f__Rubritaleaceae;g__Luteolibacter
ASV1532	0	0	0	0	7	9	k__Bacteria;p__Pseudomonadota;c__Gammaproteobacteria;o__Burkholderiales;f__Oxalobacteraceae;g__Massilia
ASV1533	0	8	0	0	8	0	k__Bacteria;p__Actinomycetota;c__Actinobacteria;o__Frankiales;f__Geodermatophilaceae;g__Modestobacter;s__unclassified_Modestobacter
ASV1534	0	0	0	0	16	0	k__Bacteria;p__Bacteroidota;c__Bacteroidia;o__Sphingobacteriales;f__Sphingobacteriaceae;g__Pedobacter;s__Sphingobacteriaceae_str._EP211
ASV1535	0	0	16	0	0	0	k__Bacteria;p__Acidobacteriota;c__Vicinamibacteria;o__Vicinamibacterales;f__unclassified_Vicinamibacterales;g__unclassified_Vicinamibacterales;s__unclassified_Vicinamibacterales
ASV1536	0	0	16	0	0	0	k__Bacteria;p__Pseudomonadota;c__Alphaproteobacteria;o__Caulobacterales;f__Caulobacteraceae;g__Phenylobacterium
ASV1537	0	0	16	0	0	0	k__Bacteria;p__Actinomycetota;c__Actinobacteria;o__Propionibacteriales;f__Nocardioidaceae
ASV1540	16	0	0	0	0	0	k__Bacteria;p__Actinomycetota;c__Actinobacteria;o__Frankiales;f__Sporichthyaceae;g__unclassified_Sporichthyaceae;s__unclassified_Sporichthyaceae
ASV1541	16	0	0	0	0	0	k__Bacteria;p__Verrucomicrobiota;c__Verrucomicrobiia;o__Chthoniobacterales;f__Chthoniobacteraceae;g__Candidatus_Udaeobacter;s__unclassified_Candidatus_Udaeobacter
ASV1542	4	12	0	0	0	0	k__Bacteria;p__Pseudomonadota;c__Alphaproteobacteria;o__Sphingomonadales;f__Sphingomonadaceae;g__Sphingobium
ASV1543	0	16	0	0	0	0	k__Bacteria;p__Pseudomonadota;c__Alphaproteobacteria;o__Elsterales;f__Elsteraceae;g__Elstera;s__unclassified_Elstera
ASV1544	0	16	0	0	0	0	k__Bacteria;p__Pseudomonadota;c__Alphaproteobacteria;o__Hyphomicrobiales;f__Xanthobacteraceae;g__unclassified_Xanthobacteraceae;s__unclassified_Xanthobacteraceae
ASV1545	0	3	0	0	0	5	k__Bacteria;p__Pseudomonadota;c__Gammaproteobacteria;o__Lysobacterales;f__Lysobacteraceae;g__Lysobacter
ASV1546	0	0	16	0	0	0	k__Bacteria;p__Chloroflexota;c__KD4-96;o__unclassified_KD4-96;f__unclassified_KD4-96;g__unclassified_KD4-96;s__unclassified_KD4-96
ASV1547	0	0	16	0	0	0	k__Bacteria;p__Acidobacteriota;c__Vicinamibacteria;o__Vicinamibacterales;f__Vicinamibacteraceae;g__unclassified_Vicinamibacteraceae;s__unclassified_Vicinamibacteraceae
ASV1548	0	0	16	0	0	0	k__Bacteria;p__Bacteroidota;c__Bacteroidia;o__Flavobacteriales;f__Flavobacteriaceae;g__Flavobacterium
ASV1549	0	0	16	0	0	0	k__Bacteria;p__Pseudomonadota;c__Gammaproteobacteria;o__Burkholderiales;f__TRA3-20;g__unclassified_TRA3-20;s__unclassified_TRA3-20
ASV1550	0	0	16	0	0	0	k__Bacteria;p__Bdellovibrionota;c__Bdellovibrionia;o__Bdellovibrionales;f__Pseudobdellovibrionaceae;g__unclassified_Pseudobdellovibrionaceae;s__unclassified_Pseudobdellovibrionaceae
ASV1551	0	0	16	0	0	0	k__Bacteria;p__Bacillota;c__Bacilli;o__Paenibacillales;f__Paenibacillaceae;g__Paenibacillus;s__Paenibacillus_sacheonensis
ASV1552	0	0	16	0	0	0	k__Bacteria;p__Actinomycetota;c__Acidimicrobiia;o__Microtrichales;f__Ilumatobacteraceae;g__unclassified_Ilumatobacteraceae;s__unclassified_Ilumatobacteraceae
ASV1553	0	0	16	0	0	0	k__Bacteria;p__Actinomycetota;c__Thermoleophilia;o__Solirubrobacterales;f__Solirubrobacteraceae;g__Conexibacter;s__unclassified_Conexibacter
ASV1554	10	0	5	0	0	0	k__Bacteria;p__Thermodesulfobacteriota;c__unclassified_Thermodesulfobacteriota;o__unclassified_Thermodesulfobacteriota;f__unclassified_Thermodesulfobacteriota;g__unclassified_Thermodesulfobacteriota
ASV1555	15	0	0	0	0	0	k__Bacteria;p__Actinomycetota;c__Actinobacteria;o__Frankiales
ASV1556	15	0	0	0	0	0	k__Bacteria;p__Actinomycetota;c__Actinobacteria;o__Mycobacteriales;f__Mycobacteriaceae;g__Mycobacterium
ASV1557	0	0	15	0	0	0	k__Bacteria;p__Pseudomonadota;c__Gammaproteobacteria;o__Burkholderiales;f__Oxalobacteraceae;g__Massilia
ASV1558	0	15	0	0	0	0	k__Bacteria;p__Planctomycetota;c__Planctomycetes;o__Isosphaerales;f__Isosphaeraceae;g__Tundrisphaera;s__unclassified_Tundrisphaera
ASV1559	0	15	0	0	0	0	k__Bacteria;p__Actinomycetota;c__Thermoleophilia;o__Solirubrobacterales;f__67-14;g__unclassified_67-14;s__unclassified_67-14
ASV1560	0	15	0	0	0	0	k__Bacteria;p__Chloroflexota;c__KD4-96;o__unclassified_KD4-96;f__unclassified_KD4-96;g__unclassified_KD4-96;s__unclassified_KD4-96
ASV1564	15	0	0	0	0	0	k__Bacteria;p__Actinomycetota;c__MB-A2-108;o__unclassified_MB-A2-108;f__unclassified_MB-A2-108;g__unclassified_MB-A2-108;s__unclassified_MB-A2-108
ASV1565	8	7	0	0	0	0	k__Bacteria;p__Actinomycetota;c__Thermoleophilia;o__Solirubrobacterales;f__67-14;g__unclassified_67-14;s__unclassified_67-14
ASV1566	0	15	0	0	0	0	k__Bacteria;p__Actinomycetota;c__Acidimicrobiia;o__Microtrichales;f__Iamiaceae;g__Iamia;s__unclassified_Iamia
ASV1567	0	10	5	0	0	0	k__Bacteria;p__Actinomycetota;c__MB-A2-108;o__unclassified_MB-A2-108;f__unclassified_MB-A2-108;g__unclassified_MB-A2-108;s__unclassified_MB-A2-108
ASV1568	0	15	0	0	0	0	k__Bacteria;p__Pseudomonadota;c__Gammaproteobacteria;o__Pseudomonadales;f__Moraxellaceae;g__Acinetobacter
ASV1569	8	0	0	0	0	0	k__Bacteria;p__Pseudomonadota;c__Alphaproteobacteria;o__Sphingomonadales;f__Sphingomonadaceae;g__Rhizorhapis
ASV1570	15	0	0	0	0	0	k__Bacteria;p__Pseudomonadota;c__Gammaproteobacteria;o__Burkholderiales;f__Oxalobacteraceae;g__Collimonas;s__Collimonas_fungivorans
ASV1571	5	3	0	0	0	0	k__Bacteria;p__Pseudomonadota;c__Alphaproteobacteria;o__Sphingomonadales;f__Sphingomonadaceae;g__Novosphingobium
ASV1572	11	0	4	0	0	0	k__Bacteria;p__Actinomycetota;c__MB-A2-108;o__unclassified_MB-A2-108;f__unclassified_MB-A2-108;g__unclassified_MB-A2-108;s__unclassified_MB-A2-108
ASV1573	0	15	0	0	0	0	k__Bacteria;p__Chloroflexota;c__Chloroflexia;o__Chloroflexales;f__Roseiflexaceae;g__unclassified_Roseiflexaceae;s__unclassified_Roseiflexaceae
ASV1574	0	0	15	0	0	0	k__Bacteria;p__Actinomycetota;c__Thermoleophilia;o__Gaiellales;f__Gaiellaceae;g__Gaiella;s__unclassified_Gaiella
ASV1575	0	8	7	0	0	0	k__Bacteria;p__Pseudomonadota;c__Alphaproteobacteria;o__Hyphomicrobiales;f__Xanthobacteraceae
ASV1578	0	15	0	0	0	0	k__Bacteria;p__Pseudomonadota;c__Gammaproteobacteria;o__Salinisphaerales;f__Nevskiaceae;g__Nevskia;s__Nevskia_soli
ASV1579	0	15	0	0	0	0	k__Bacteria;p__Bacteroidota;c__Bacteroidia;o__Sphingobacteriales;f__Sphingobacteriaceae;g__Mucilaginibacter
ASV1580	0	3	3	0	0	0	k__Bacteria;p__Planctomycetota;c__Phycisphaerae;o__Phycisphaerales;f__Phycisphaeraceae;g__SM1A02;s__unclassified_SM1A02
ASV1581	0	15	0	0	0	0	k__Bacteria;p__Acidobacteriota;c__Acidobacteriae;o__Terriglobales;f__Acidobacteriaceae_(Subgroup_1);g__Granulicella;s__unclassified_Granulicella
ASV1582	0	15	0	0	0	0	k__Bacteria;p__Actinomycetota;c__Thermoleophilia;o__Gaiellales;f__unclassified_Gaiellales;g__unclassified_Gaiellales;s__unclassified_Gaiellales
ASV1583	0	0	15	0	0	0	k__Bacteria;p__Acidobacteriota;c__Blastocatellia;o__Pyrinomonadales;f__Pyrinomonadaceae
ASV1584	0	0	15	0	0	0	k__Bacteria;p__Acidobacteriota;c__Vicinamibacteria;o__Vicinamibacterales;f__unclassified_Vicinamibacterales;g__unclassified_Vicinamibacterales;s__unclassified_Vicinamibacterales
ASV1585	0	0	15	0	0	0	k__Bacteria;p__Pseudomonadota;c__Alphaproteobacteria;o__Hyphomicrobiales;f__Xanthobacteraceae;g__Pseudolabrys;s__unclassified_Pseudolabrys
ASV1586	0	0	15	0	0	0	k__Bacteria;p__Chloroflexota;c__Ktedonobacteria;o__Ktedonobacterales;f__JG30-KF-AS9;g__unclassified_JG30-KF-AS9;s__unclassified_JG30-KF-AS9
ASV1587	0	0	15	0	0	0	k__Bacteria;p__Pseudomonadota;c__Alphaproteobacteria;o__Hyphomicrobiales;f__Devosiaceae;g__Devosia
ASV1588	0	0	15	0	0	0	k__Bacteria;p__Actinomycetota;c__Thermoleophilia;o__Gaiellales
ASV1589	0	0	15	0	0	0	k__Bacteria;p__Chloroflexota;c__Anaerolineae;o__Aggregatilineales;f__A4b;g__unclassified_A4b;s__unclassified_A4b
ASV1590	0	0	15	0	0	0	k__Bacteria;p__Verrucomicrobiota;c__Verrucomicrobiia;o__Chthoniobacterales;f__Chthoniobacteraceae;g__Chthoniobacter
ASV1591	0	0	15	0	0	0	k__Bacteria;p__Planctomycetota;c__Planctomycetes;o__Isosphaerales;f__Isosphaeraceae;g__Aquisphaera;s__unclassified_Aquisphaera
ASV1592	0	0	15	0	0	0	k__Bacteria;p__Acidobacteriota;c__Blastocatellia;o__Pyrinomonadales;f__Pyrinomonadaceae
ASV1593	0	0	15	0	0	0	k__Bacteria;p__Acidobacteriota;c__Blastocatellia;o__11-24;f__unclassified_11-24;g__unclassified_11-24;s__unclassified_11-24
ASV1594	0	0	15	0	0	0	k__Bacteria;p__Verrucomicrobiota;c__Verrucomicrobiia;o__Chthoniobacterales;f__Chthoniobacteraceae;g__Candidatus_Udaeobacter;s__unclassified_Candidatus_Udaeobacter
ASV1595	0	0	15	0	0	0	k__Bacteria;p__Myxococcota;c__Polyangiia;o__Haliangiales;f__Haliangiaceae;g__unclassified_Haliangiaceae;s__unclassified_Haliangiaceae
ASV1596	0	0	15	0	0	0	k__Bacteria;p__Acidobacteriota;c__Thermoanaerobaculia;o__Thermoanaerobaculales;f__Thermoanaerobaculaceae;g__Subgroup_10
ASV1597	0	0	15	0	0	0	k__Bacteria;p__Chloroflexota;c__Chloroflexia;o__Chloroflexales;f__Roseiflexaceae;g__unclassified_Roseiflexaceae;s__unclassified_Roseiflexaceae
ASV1598	0	0	15	0	0	0	k__Bacteria;p__Planctomycetota;c__Planctomycetes;o__Isosphaerales;f__Isosphaeraceae;g__Tundrisphaera;s__unclassified_Tundrisphaera
ASV1599	0	0	15	0	0	0	k__Bacteria;p__Actinomycetota;c__Actinobacteria;o__Pseudonocardiales;f__Pseudonocardiaceae;g__Pseudonocardia
ASV1600	0	0	15	0	0	0	k__Bacteria;p__Chloroflexota;c__Ktedonobacteria;o__C0119;f__unclassified_C0119;g__unclassified_C0119;s__unclassified_C0119
ASV1601	0	0	15	0	0	0	k__Bacteria;p__Pseudomonadota;c__Gammaproteobacteria;o__Burkholderiales;f__Nitrosomonadaceae;g__MND1;s__unclassified_MND1
ASV1602	0	0	15	0	0	0	k__Bacteria;p__Myxococcota;c__Polyangiia;o__Haliangiales;f__Haliangiaceae;g__unclassified_Haliangiaceae;s__unclassified_Haliangiaceae
ASV1603	0	0	15	0	0	0	k__Bacteria;p__Bacillota;c__Bacilli;o__Bacillales;f__Bacillaceae
ASV1604	0	0	15	0	0	0	k__Bacteria;p__Actinomycetota;c__Thermoleophilia;o__Solirubrobacterales;f__67-14;g__unclassified_67-14;s__unclassified_67-14
ASV1605	0	0	15	0	0	0	k__Bacteria;p__Acidobacteriota;c__Acidobacteriae;o__Solibacterales;f__Solibacteraceae;g__Candidatus_Solibacter;s__unclassified_Candidatus_Solibacter
ASV1613	0	0	15	0	0	0	k__Bacteria;p__Bacteroidota;c__Bacteroidia;o__Chitinophagales;f__Chitinophagaceae;g__Flavitalea;s__unclassified_Flavitalea
ASV1614	6	0	0	0	9	0	k__Bacteria;p__Bacteroidota;c__Bacteroidia;o__Chitinophagales;f__Chitinophagaceae;g__Puia;s__unclassified_Puia
ASV1615	0	0	0	0	15	0	k__Bacteria;p__Actinomycetota;c__Actinobacteria;o__Micrococcales;f__Microbacteriaceae;g__Microbacterium
ASV1616	0	0	0	0	15	0	k__Bacteria;p__Pseudomonadota;c__Gammaproteobacteria;o__Lysobacterales;f__Lysobacteraceae;g__unclassified_Lysobacteraceae
ASV1617	0	0	0	0	15	0	k__Bacteria;p__Methylomirabilota;c__Methylomirabilia;o__Rokubacteriales;f__unclassified_Rokubacteriales;g__unclassified_Rokubacteriales;s__unclassified_Rokubacteriales
ASV1618	0	15	0	0	0	0	k__Bacteria;p__Pseudomonadota;c__Gammaproteobacteria;o__unclassified_Gammaproteobacteria;f__unclassified_Gammaproteobacteria;g__Acidibacter;s__unclassified_Acidibacter
ASV1619	0	9	6	0	0	0	k__Bacteria;p__Actinomycetota;c__Thermoleophilia;o__Gaiellales;f__Gaiellaceae;g__Gaiella;s__unclassified_Gaiella
ASV1620	0	6	9	0	0	0	k__Bacteria;p__Acidobacteriota;c__Acidobacteriae;o__Terriglobales;f__unclassified_Terriglobales;g__unclassified_Terriglobales;s__unclassified_Terriglobales
ASV1621	0	15	0	0	0	0	k__Bacteria;p__Chloroflexota;c__KD4-96;o__unclassified_KD4-96;f__unclassified_KD4-96;g__unclassified_KD4-96;s__unclassified_KD4-96
ASV1622	0	15	0	0	0	0	k__Bacteria;p__Verrucomicrobiota;c__Verrucomicrobiia;o__Chthoniobacterales;f__Chthoniobacteraceae;g__Candidatus_Udaeobacter;s__unclassified_Candidatus_Udaeobacter
ASV1623	0	0	0	0	0	15	k__Bacteria;p__Pseudomonadota;c__Alphaproteobacteria;o__Hyphomicrobiales;f__Xanthobacteraceae
ASV1624	0	0	0	0	0	15	k__Bacteria;p__Pseudomonadota;c__Gammaproteobacteria;o__Burkholderiales;f__Oxalobacteraceae;g__Duganella
ASV1627	12	0	0	0	0	0	k__Bacteria;p__Planctomycetota;c__Planctomycetes;o__Isosphaerales;f__Isosphaeraceae;g__Singulisphaera
ASV1628	0	0	0	15	0	0	k__Bacteria;p__Bacteroidota;c__Bacteroidia;o__Flavobacteriales;f__Flavobacteriaceae;g__Flavobacterium
ASV1629	0	0	0	15	0	0	k__Bacteria;p__Pseudomonadota;c__Gammaproteobacteria;o__Pseudomonadales;f__Pseudomonadaceae;g__Pseudomonas
ASV1630	0	0	5	3	0	0	k__Bacteria;p__Actinomycetota;c__Actinobacteria;o__Mycobacteriales;f__Nocardiaceae;g__Rhodococcus
ASV1631	0	0	0	0	0	15	k__Bacteria;p__Pseudomonadota;c__Gammaproteobacteria;o__Burkholderiales;f__Comamonadaceae;g__Hydrogenophaga
ASV1632	0	0	0	0	0	15	k__Bacteria
ASV1633	0	0	14	0	0	0	k__Bacteria;p__Pseudomonadota;c__Gammaproteobacteria;o__Burkholderiales;f__Comamonadaceae
ASV1634	0	0	14	0	0	0	k__Bacteria;p__Acidobacteriota;c__Blastocatellia;o__Pyrinomonadales;f__Pyrinomonadaceae;g__RB41;s__unclassified_RB41
ASV1635	0	0	14	0	0	0	k__Bacteria;p__Pseudomonadota;c__Alphaproteobacteria;o__Sphingomonadales;f__Sphingomonadaceae
ASV1636	0	0	14	0	0	0	k__Bacteria;p__Bdellovibrionota;c__Bdellovibrionia;o__Bdellovibrionales;f__Pseudobdellovibrionaceae;g__unclassified_Pseudobdellovibrionaceae;s__unclassified_Pseudobdellovibrionaceae
ASV1637	0	14	0	0	0	0	k__Bacteria;p__Actinomycetota;c__Acidimicrobiia;o__Acidimicrobiales;f__Acidimicrobiaceae
ASV1638	0	14	0	0	0	0	k__Bacteria;p__Bacteroidota;c__Bacteroidia;o__Chitinophagales;f__Chitinophagaceae;g__Puia;s__Flavitalea_antarctica
ASV1639	0	14	0	0	0	0	k__Bacteria;p__Actinomycetota;c__Thermoleophilia;o__Gaiellales;f__unclassified_Gaiellales;g__unclassified_Gaiellales;s__unclassified_Gaiellales
ASV1640	0	14	0	0	0	0	k__Bacteria;p__Pseudomonadota;c__Gammaproteobacteria;o__Burkholderiales;f__Oxalobacteraceae;g__Massilia
ASV1641	0	4	0	0	0	0	k__Bacteria
ASV1642	0	14	0	0	0	0	k__Bacteria;p__Gemmatimonadota;c__Gemmatimonadia;o__Gemmatimonadales;f__Gemmatimonadaceae;g__unclassified_Gemmatimonadaceae
ASV1643	0	14	0	0	0	0	k__Bacteria;p__Actinomycetota;c__Actinobacteria;o__Propionibacteriales;f__Nocardioidaceae;g__Nocardioides
ASV1644	0	10	0	0	0	0	k__Bacteria;p__Pseudomonadota;c__Gammaproteobacteria;o__Burkholderiales;f__Comamonadaceae;g__unclassified_Comamonadaceae;s__Leptothrix_sp._LLH-Irr-5
ASV1645	0	0	14	0	0	0	k__Bacteria;p__Actinomycetota;c__Thermoleophilia;o__Solirubrobacterales;f__Solirubrobacteraceae
ASV1646	0	0	14	0	0	0	k__Bacteria;p__Actinomycetota;c__Thermoleophilia;o__Solirubrobacterales;f__67-14;g__unclassified_67-14;s__unclassified_67-14
ASV1647	0	0	14	0	0	0	k__Bacteria;p__Acidobacteriota;c__Vicinamibacteria;o__Vicinamibacterales;f__unclassified_Vicinamibacterales;g__unclassified_Vicinamibacterales;s__unclassified_Vicinamibacterales
ASV1648	0	0	14	0	0	0	k__Bacteria;p__Pseudomonadota;c__Alphaproteobacteria;o__Hyphomicrobiales;f__unclassified_Hyphomicrobiales;g__Bauldia;s__unclassified_Bauldia
ASV1649	0	0	14	0	0	0	k__Bacteria;p__Bacteroidota;c__Bacteroidia;o__Chitinophagales;f__Chitinophagaceae
ASV1650	0	0	14	0	0	0	k__Bacteria;p__Chloroflexota;c__TK10;o__unclassified_TK10;f__unclassified_TK10;g__unclassified_TK10;s__unclassified_TK10
ASV1651	0	0	14	0	0	0	k__Bacteria;p__Myxococcota;c__Myxococcia;o__Myxococcales;f__Myxococcaceae;g__unclassified_Myxococcaceae;s__unclassified_Myxococcaceae
ASV1652	0	0	14	0	0	0	k__Bacteria;p__Patescibacteria;c__Saccharimonadia;o__Saccharimonadales;f__WWH38;g__unclassified_WWH38;s__unclassified_WWH38
ASV1653	0	0	14	0	0	0	k__Bacteria;p__Bacteroidota;c__Bacteroidia;o__Chitinophagales;f__Chitinophagaceae;g__Puia;s__unclassified_Puia
ASV1654	0	0	14	0	0	0	k__Bacteria;p__Patescibacteria;c__Saccharimonadia;o__Saccharimonadales;f__LWQ8;g__unclassified_LWQ8;s__unclassified_LWQ8
ASV1655	0	0	14	0	0	0	k__Bacteria;p__Actinomycetota;c__Thermoleophilia;o__Solirubrobacterales;f__67-14;g__unclassified_67-14;s__unclassified_67-14
ASV1656	0	0	14	0	0	0	k__Bacteria;p__Actinomycetota;c__Thermoleophilia;o__Gaiellales;f__Gaiellaceae;g__Gaiella;s__unclassified_Gaiella
ASV1657	0	0	14	0	0	0	k__Bacteria;p__Acidobacteriota;c__Acidobacteriae;o__Solibacterales;f__Solibacteraceae;g__Candidatus_Solibacter;s__unclassified_Candidatus_Solibacter
ASV1658	0	0	14	0	0	0	k__Bacteria;p__Planctomycetota;c__Planctomycetes;o__Isosphaerales;f__Isosphaeraceae
ASV1659	0	0	14	0	0	0	k__Bacteria;p__Chloroflexota;c__TK10;o__unclassified_TK10;f__unclassified_TK10;g__unclassified_TK10;s__unclassified_TK10
ASV1660	0	0	14	0	0	0	k__Bacteria;p__Actinomycetota;c__Thermoleophilia;o__Solirubrobacterales;f__Solirubrobacteraceae;g__JCM_18997;s__unclassified_JCM_18997
ASV1661	0	0	14	0	0	0	k__Bacteria;p__Pseudomonadota;c__Gammaproteobacteria;o__Burkholderiales;f__Burkholderiaceae;g__Cupriavidus
ASV1662	0	0	14	0	0	0	k__Bacteria;p__Pseudomonadota;c__Alphaproteobacteria;o__Elsterales
ASV1663	0	0	0	0	14	0	k__Bacteria;p__Pseudomonadota;c__Alphaproteobacteria;o__Sphingomonadales;f__Sphingomonadaceae;g__Rhizorhabdus
ASV1664	0	0	0	0	0	14	k__Bacteria
ASV1665	0	0	0	0	0	5	k__Bacteria;p__Pseudomonadota;c__Gammaproteobacteria;o__Lysobacterales;f__Lysobacteraceae
ASV1666	0	0	4	0	0	4	k__Bacteria;p__Bacillota;c__Bacilli;o__Lactobacillales;f__Lactobacillaceae;g__Ligilactobacillus
ASV1668	0	0	14	0	0	0	k__Bacteria;p__Myxococcota;c__Polyangiia;o__Haliangiales;f__Haliangiaceae;g__unclassified_Haliangiaceae;s__unclassified_Haliangiaceae
ASV1669	0	0	14	0	0	0	k__Bacteria;p__Myxococcota;c__Polyangiia;o__Polyangiales;f__Polyangiaceae;g__Pajaroellobacter;s__unclassified_Pajaroellobacter
ASV1670	0	14	0	0	0	0	k__Bacteria;p__Pseudomonadota;c__Alphaproteobacteria;o__Hyphomicrobiales;f__Devosiaceae
ASV1671	14	0	0	0	0	0	k__Bacteria;p__Actinomycetota;c__Acidimicrobiia;o__Acidimicrobiales;f__Acidimicrobiaceae;g__Acidiferrimicrobium;s__unclassified_Acidiferrimicrobium
ASV1672	14	0	0	0	0	0	k__Bacteria;p__Pseudomonadota;c__Gammaproteobacteria;o__Burkholderiales;f__Oxalobacteraceae;g__Massilia
ASV1673	2	0	12	0	0	0	k__Bacteria;p__Acidobacteriota;c__Acidobacteriae;o__Bryobacterales;f__Bryobacteraceae;g__Bryobacter;s__Acidobacteria_bacterium_IGE-015
ASV1674	5	0	0	0	0	0	k__Bacteria;p__Pseudomonadota;c__Alphaproteobacteria;o__Hyphomicrobiales;f__Rhizobiaceae;g__Pararhizobium
ASV1675	0	14	0	0	0	0	k__Bacteria;p__Actinomycetota;c__Acidimicrobiia;o__Acidimicrobiales;f__Acidimicrobiaceae;g__Acidiferrimicrobium;s__unclassified_Acidiferrimicrobium
ASV1677	0	0	0	0	14	0	Unassigned
ASV1680	0	0	9	0	0	0	k__Bacteria;p__Actinomycetota;c__Thermoleophilia;o__Solirubrobacterales;f__Solirubrobacteraceae;g__unclassified_Solirubrobacteraceae;s__Solirubrobacterales_bacterium
ASV1682	0	0	14	0	0	0	k__Bacteria;p__Actinomycetota;c__Actinobacteria;o__Mycobacteriales;f__Mycobacteriaceae;g__Mycobacterium
ASV1684	14	0	0	0	0	0	k__Bacteria;p__Pseudomonadota;c__Gammaproteobacteria;o__Burkholderiales;f__Burkholderiaceae;g__Burkholderia-Caballeronia-Paraburkholderia;s__Caballeronia_glathei
ASV1685	14	0	0	0	0	0	k__Bacteria;p__Bacteroidota;c__Bacteroidia;o__Flavobacteriales;f__Weeksellaceae;g__Chryseobacterium
ASV1686	0	0	14	0	0	0	k__Bacteria;p__Actinomycetota;c__Thermoleophilia;o__Gaiellales;f__unclassified_Gaiellales;g__unclassified_Gaiellales;s__Gaiella_sp._EBR4-RS1
ASV1687	0	0	14	0	0	0	k__Bacteria;p__Actinomycetota;c__Thermoleophilia;o__Solirubrobacterales;f__67-14;g__unclassified_67-14;s__unclassified_67-14
ASV1688	0	0	14	0	0	0	k__Bacteria;p__Actinomycetota;c__Thermoleophilia;o__Solirubrobacterales;f__Solirubrobacteraceae;g__unclassified_Solirubrobacteraceae;s__unclassified_Solirubrobacteraceae
ASV1689	0	0	14	0	0	0	k__Bacteria;p__Pseudomonadota;c__Alphaproteobacteria;o__Caulobacterales;f__Caulobacteraceae;g__unclassified_Caulobacteraceae
ASV1694	0	14	0	0	0	0	k__Bacteria;p__Pseudomonadota;c__Gammaproteobacteria;o__Burkholderiales;f__Comamonadaceae
ASV1695	0	14	0	0	0	0	k__Bacteria;p__Pseudomonadota;c__Gammaproteobacteria;o__Burkholderiales;f__Comamonadaceae
ASV1696	0	14	0	0	0	0	k__Bacteria;p__Acidobacteriota;c__Blastocatellia;o__Pyrinomonadales;f__Pyrinomonadaceae
ASV1697	0	14	0	0	0	0	k__Bacteria;p__Pseudomonadota;c__Alphaproteobacteria;o__Hyphomicrobiales;f__Xanthobacteraceae
ASV1698	0	14	0	0	0	0	k__Bacteria;p__Acidobacteriota;c__Vicinamibacteria;o__Vicinamibacterales;f__unclassified_Vicinamibacterales;g__unclassified_Vicinamibacterales;s__unclassified_Vicinamibacterales
ASV1699	0	14	0	0	0	0	k__Bacteria;p__Actinomycetota;c__Thermoleophilia;o__Solirubrobacterales;f__Solirubrobacteraceae;g__Paraconexibacter;s__unclassified_Paraconexibacter
ASV1700	0	3	0	0	0	0	k__Bacteria;p__Actinomycetota;c__Thermoleophilia;o__Gaiellales;f__unclassified_Gaiellales;g__unclassified_Gaiellales;s__unclassified_Gaiellales
ASV1703	0	0	14	0	0	0	k__Bacteria;p__Planctomycetota;c__Phycisphaerae;o__Phycisphaerales;f__Phycisphaeraceae;g__SM1A02
ASV1704	0	0	14	0	0	0	k__Bacteria;p__Acidobacteriota;c__Vicinamibacteria;o__Vicinamibacterales;f__unclassified_Vicinamibacterales;g__unclassified_Vicinamibacterales;s__unclassified_Vicinamibacterales
ASV1705	0	0	14	0	0	0	k__Bacteria;p__Chloroflexota;c__Chloroflexia;o__Chloroflexales;f__Chloroflexaceae;g__FFCH7168;s__unclassified_FFCH7168
ASV1706	0	0	14	0	0	0	k__Bacteria;p__Pseudomonadota;c__Alphaproteobacteria;o__Acetobacterales;f__Acetobacteraceae;g__unclassified_Acetobacteraceae;s__unclassified_Acetobacteraceae
ASV1707	0	0	14	0	0	0	k__Bacteria;p__Actinomycetota;c__Thermoleophilia;o__Gaiellales;f__unclassified_Gaiellales;g__unclassified_Gaiellales;s__unclassified_Gaiellales
ASV1708	0	0	14	0	0	0	k__Bacteria;p__Pseudomonadota;c__Alphaproteobacteria;o__Dongiales;f__Dongiaceae;g__Dongia;s__bacterium_Ellin314
ASV1709	0	0	14	0	0	0	k__Bacteria;p__Actinomycetota;c__Actinobacteria;o__Mycobacteriales;f__Nocardiaceae;g__Rhodococcus
ASV1710	0	0	14	0	0	0	k__Bacteria;p__Actinomycetota;c__Actinobacteria;o__Frankiales;f__Frankiaceae;g__Frankia
ASV1711	0	0	14	0	0	0	k__Bacteria;p__Acidobacteriota;c__Acidobacteriae;o__Bryobacterales;f__Bryobacteraceae;g__Bryobacter;s__unclassified_Bryobacter
ASV1712	0	0	14	0	0	0	k__Bacteria;p__Actinomycetota;c__Actinobacteria;o__Frankiales;f__Sporichthyaceae;g__unclassified_Sporichthyaceae;s__unclassified_Sporichthyaceae
ASV1713	0	0	14	0	0	0	k__Bacteria;p__Pseudomonadota;c__Gammaproteobacteria;o__unclassified_Gammaproteobacteria;f__unclassified_Gammaproteobacteria;g__Acidibacter;s__unclassified_Acidibacter
ASV1714	0	0	14	0	0	0	k__Bacteria;p__Actinomycetota;c__Thermoleophilia;o__Gaiellales;f__unclassified_Gaiellales;g__unclassified_Gaiellales;s__unclassified_Gaiellales
ASV1715	0	0	14	0	0	0	k__Bacteria;p__Bacteroidota;c__Bacteroidia;o__Chitinophagales;f__Chitinophagaceae;g__Ferruginibacter;s__unclassified_Ferruginibacter
ASV1716	0	0	14	0	0	0	k__Bacteria;p__Pseudomonadota;c__Alphaproteobacteria;o__Hyphomicrobiales;f__Xanthobacteraceae
ASV1717	13	0	0	0	0	0	k__Bacteria;p__Chloroflexota;c__KD4-96;o__unclassified_KD4-96;f__unclassified_KD4-96;g__unclassified_KD4-96;s__unclassified_KD4-96
ASV1718	0	13	0	0	0	0	k__Bacteria;p__Pseudomonadota;c__Gammaproteobacteria;o__Burkholderiales;f__Comamonadaceae;g__Rhizobacter
ASV1721	0	0	0	0	13	0	k__Bacteria;p__Actinomycetota;c__Actinobacteria;o__Mycobacteriales;f__Mycobacteriaceae;g__Mycobacterium;s__Mycobacterium_obuense
ASV1725	13	0	0	0	0	0	k__Bacteria;p__Gemmatimonadota;c__Gemmatimonadia;o__Gemmatimonadales;f__Gemmatimonadaceae;g__Gemmatimonas;s__unclassified_Gemmatimonas
ASV1726	13	0	0	0	0	0	k__Bacteria;p__Pseudomonadota;c__Alphaproteobacteria;o__Hyphomicrobiales;f__Labraceae;g__Labrys;s__Xanthobacteraceae_bacterium
ASV1727	0	0	13	0	0	0	k__Bacteria;p__Actinomycetota;c__Thermoleophilia;o__Gaiellales;f__unclassified_Gaiellales;g__unclassified_Gaiellales;s__unclassified_Gaiellales
ASV1728	0	0	0	0	0	13	k__Bacteria;p__Pseudomonadota;c__Alphaproteobacteria;o__Hyphomicrobiales;f__unclassified_Hyphomicrobiales;g__Nordella;s__unclassified_Nordella
ASV1729	13	0	0	0	0	0	k__Bacteria;p__Pseudomonadota;c__Alphaproteobacteria;o__Rhodobacterales;f__Paracoccaceae;g__Amaricoccus
ASV1730	0	9	0	0	0	0	k__Bacteria;p__Bacteroidota;c__Bacteroidia;o__Chitinophagales;f__Chitinophagaceae;g__Taibaiella
ASV1731	13	0	0	0	0	0	k__Bacteria;p__Pseudomonadota;c__Gammaproteobacteria;o__Burkholderiales;f__Oxalobacteraceae;g__Herbaspirillum
ASV1732	0	0	13	0	0	0	k__Bacteria;p__Verrucomicrobiota;c__Verrucomicrobiia;o__Opitutales;f__Opitutaceae;g__Opitutus;s__unclassified_Opitutus
ASV1733	13	0	0	0	0	0	k__Bacteria;p__Bacteroidota;c__Bacteroidia;o__Sphingobacteriales;f__Sphingobacteriaceae;g__Mucilaginibacter;s__Mucilaginibacter_sp._S20-97
ASV1734	13	0	0	0	0	0	k__Bacteria;p__Actinomycetota;c__Actinobacteria;o__Propionibacteriales;f__Nocardioidaceae;g__Nocardioides
ASV1735	13	0	0	0	0	0	k__Bacteria;p__Bacteroidota;c__Bacteroidia;o__Sphingobacteriales;f__Sphingobacteriaceae;g__Mucilaginibacter;s__Mucilaginibacter_aquaedulcis
ASV1736	13	0	0	0	0	0	k__Bacteria;p__Pseudomonadota;c__Gammaproteobacteria;o__Pseudomonadales;f__Pseudomonadaceae;g__Pseudomonas
ASV1737	0	13	0	0	0	0	k__Bacteria;p__Pseudomonadota;c__Gammaproteobacteria;o__Burkholderiales;f__Burkholderiaceae;g__Burkholderia-Caballeronia-Paraburkholderia
ASV1738	0	13	0	0	0	0	k__Bacteria;p__Gemmatimonadota;c__Gemmatimonadia;o__Gemmatimonadales;f__Gemmatimonadaceae;g__unclassified_Gemmatimonadaceae
ASV1739	0	13	0	0	0	0	k__Bacteria
ASV1740	13	0	0	0	0	0	k__Bacteria;p__Pseudomonadota;c__Alphaproteobacteria;o__unclassified_Alphaproteobacteria;f__unclassified_Alphaproteobacteria;g__unclassified_Alphaproteobacteria;s__unclassified_Alphaproteobacteria
ASV1741	0	11	2	0	0	0	k__Bacteria;p__Chloroflexota;c__TK10;o__unclassified_TK10;f__unclassified_TK10;g__unclassified_TK10;s__unclassified_TK10
ASV1742	0	13	0	0	0	0	k__Bacteria;p__Actinomycetota;c__Thermoleophilia;o__Solirubrobacterales;f__67-14;g__unclassified_67-14
ASV1743	0	6	0	0	0	0	Unassigned
ASV1744	0	13	0	0	0	0	k__Bacteria;p__Verrucomicrobiota;c__Verrucomicrobiia;o__Chthoniobacterales;f__Terrimicrobiaceae;g__Terrimicrobium;s__unclassified_Terrimicrobium
ASV1747	3	10	0	0	0	0	k__Bacteria;p__Pseudomonadota;c__Gammaproteobacteria;o__Burkholderiales;f__Oxalobacteraceae
ASV1748	0	13	0	0	0	0	k__Bacteria;p__Acidobacteriota;c__Vicinamibacteria;o__Vicinamibacterales;f__unclassified_Vicinamibacterales;g__unclassified_Vicinamibacterales;s__unclassified_Vicinamibacterales
ASV1749	0	13	0	0	0	0	k__Bacteria;p__Actinomycetota;c__Thermoleophilia;o__Solirubrobacterales;f__67-14;g__unclassified_67-14;s__unclassified_67-14
ASV1750	0	13	0	0	0	0	k__Bacteria;p__Actinomycetota;c__Thermoleophilia;o__Solirubrobacterales;f__67-14;g__unclassified_67-14;s__unclassified_67-14
ASV1751	0	13	0	0	0	0	k__Bacteria;p__Bacillota;c__Bacilli;o__Bacillales;f__Planococcaceae;g__Sporosarcina
ASV1754	0	0	0	13	0	0	k__Bacteria;p__Pseudomonadota;c__Gammaproteobacteria;o__Enterobacterales;f__Yersiniaceae
ASV1755	0	13	0	0	0	0	k__Bacteria;p__Pseudomonadota;c__Gammaproteobacteria;o__Burkholderiales;f__SC-I-84;g__unclassified_SC-I-84;s__unclassified_SC-I-84
ASV1756	0	13	0	0	0	0	k__Bacteria;p__Pseudomonadota;c__Alphaproteobacteria;o__Caulobacterales;f__Caulobacteraceae;g__Caulobacter
ASV1760	0	0	13	0	0	0	k__Bacteria;p__Myxococcota;c__Polyangiia;o__Haliangiales;f__Haliangiaceae;g__unclassified_Haliangiaceae;s__unclassified_Haliangiaceae
ASV1761	0	0	13	0	0	0	k__Bacteria;p__Chloroflexota;c__Chloroflexia;o__Chloroflexales;f__Roseiflexaceae;g__unclassified_Roseiflexaceae;s__unclassified_Roseiflexaceae
ASV1763	0	0	5	0	0	0	k__Bacteria;p__Pseudomonadota;c__Gammaproteobacteria;o__Burkholderiales;f__Rhodocyclaceae;g__Azospira
ASV1767	0	0	13	0	0	0	k__Bacteria;p__Actinomycetota;c__Thermoleophilia;o__Solirubrobacterales;f__Solirubrobacteraceae;g__Solirubrobacter;s__unclassified_Solirubrobacter
ASV1768	0	0	13	0	0	0	k__Bacteria;p__Acidobacteriota;c__Acidobacteriae;o__Solibacterales;f__Solibacteraceae;g__Candidatus_Solibacter;s__unclassified_Candidatus_Solibacter
ASV1769	0	0	13	0	0	0	k__Bacteria;p__Pseudomonadota;c__Alphaproteobacteria;o__Hyphomicrobiales;f__Methylopilaceae;g__Methylopila
ASV1770	0	13	0	0	0	0	k__Bacteria;p__Actinomycetota;c__Thermoleophilia;o__Gaiellales;f__Gaiellaceae;g__Gaiella;s__unclassified_Gaiella
ASV1771	0	0	13	0	0	0	k__Bacteria;p__Acidobacteriota;c__Blastocatellia;o__DS-100;f__unclassified_DS-100;g__unclassified_DS-100;s__unclassified_DS-100
ASV1772	0	0	13	0	0	0	k__Bacteria;p__Pseudomonadota;c__Gammaproteobacteria;o__Burkholderiales;f__SC-I-84;g__unclassified_SC-I-84;s__unclassified_SC-I-84
ASV1773	0	0	13	0	0	0	k__Bacteria;p__Actinomycetota;c__Actinobacteria;o__Mycobacteriales;f__Nocardiaceae;g__Smaragdicoccus;s__unclassified_Smaragdicoccus
ASV1774	0	0	13	0	0	0	k__Bacteria;p__Pseudomonadota;c__Gammaproteobacteria;o__Lysobacterales;f__Rhodanobacteraceae
ASV1775	0	0	13	0	0	0	k__Bacteria;p__Acidobacteriota;c__Acidobacteriae;o__Solibacterales;f__Solibacteraceae;g__Candidatus_Solibacter;s__unclassified_Candidatus_Solibacter
ASV1776	0	0	13	0	0	0	k__Bacteria;p__Pseudomonadota;c__Alphaproteobacteria;o__Hyphomicrobiales;f__Xanthobacteraceae;g__Pseudolabrys;s__unclassified_Pseudolabrys
ASV1777	0	0	6	0	0	0	k__Bacteria
ASV1778	0	0	13	0	0	0	k__Bacteria;p__Verrucomicrobiota;c__Verrucomicrobiia;o__Chthoniobacterales;f__Xiphinematobacteraceae;g__Candidatus_Xiphinematobacter;s__unclassified_Candidatus_Xiphinematobacter
ASV1779	0	0	13	0	0	0	k__Bacteria;p__Acidobacteriota;c__Acidobacteriae;o__Bryobacterales;f__Bryobacteraceae;g__Bryobacter;s__unclassified_Bryobacter
ASV1780	0	0	13	0	0	0	k__Bacteria;p__Actinomycetota;c__Actinobacteria;o__Micrococcales
ASV1781	0	0	13	0	0	0	k__Bacteria;p__Actinomycetota;c__Acidimicrobiia;o__Microtrichales;f__unclassified_Microtrichales;g__unclassified_Microtrichales;s__unclassified_Microtrichales
ASV1782	13	0	0	0	0	0	k__Bacteria;p__Acidobacteriota;c__Acidobacteriae;o__Solibacterales;f__Solibacteraceae;g__Candidatus_Solibacter;s__unclassified_Candidatus_Solibacter
ASV1783	0	13	0	0	0	0	Unassigned
ASV1784	13	0	0	0	0	0	k__Bacteria;p__Pseudomonadota;c__Alphaproteobacteria;o__Hyphomicrobiales;f__unclassified_Hyphomicrobiales;g__Bauldia;s__unclassified_Bauldia
ASV1785	0	0	13	0	0	0	k__Bacteria;p__Pseudomonadota;c__Alphaproteobacteria;o__Caulobacterales;f__Hyphomonadaceae;g__SWB02;s__unclassified_SWB02
ASV1786	0	0	13	0	0	0	k__Bacteria;p__Pseudomonadota;c__Gammaproteobacteria;o__Burkholderiales;f__SC-I-84;g__unclassified_SC-I-84
ASV1787	0	0	13	0	0	0	k__Bacteria;p__Planctomycetota;c__Planctomycetes;o__Isosphaerales;f__Isosphaeraceae;g__Aquisphaera;s__unclassified_Aquisphaera
ASV1788	0	0	13	0	0	0	k__Bacteria;p__Actinomycetota;c__Actinobacteria;o__Propionibacteriales;f__Propionibacteriaceae;g__Microlunatus
ASV1789	0	0	13	0	0	0	k__Bacteria;p__Acidobacteriota;c__Acidobacteriae;o__Solibacterales;f__Solibacteraceae;g__Candidatus_Solibacter;s__unclassified_Candidatus_Solibacter
ASV1790	0	0	13	0	0	0	k__Bacteria;p__Acidobacteriota;c__Blastocatellia;o__Blastocatellales;f__Blastocatellaceae
ASV1791	0	0	13	0	0	0	k__Bacteria;p__Bacteroidota;c__Bacteroidia;o__Chitinophagales;f__Chitinophagaceae;g__Ferruginibacter;s__unclassified_Ferruginibacter
ASV1792	0	0	13	0	0	0	k__Bacteria;p__Actinomycetota;c__Actinobacteria;o__Micromonosporales;f__Micromonosporaceae;g__unclassified_Micromonosporaceae;s__bacterium_Ellin6034
ASV1793	0	0	13	0	0	0	k__Bacteria;p__Bacteroidota;c__Bacteroidia;o__Chitinophagales;f__Chitinophagaceae;g__Chitinophaga;s__Chitinophaga_niastensis
ASV1794	0	0	0	0	0	13	k__Bacteria;p__Pseudomonadota;c__Gammaproteobacteria;o__Burkholderiales;f__Comamonadaceae;g__Variovorax
ASV1797	13	0	0	0	0	0	k__Bacteria;p__Pseudomonadota;c__Gammaproteobacteria;o__Lysobacterales;f__Rhodanobacteraceae;g__Dokdonella
ASV1798	13	0	0	0	0	0	k__Bacteria;p__Pseudomonadota;c__Gammaproteobacteria;o__Burkholderiales;f__Comamonadaceae;g__Rhizobacter
ASV1800	0	0	0	13	0	0	k__Bacteria;p__Bacillota;c__Bacilli;o__Lactobacillales;f__Carnobacteriaceae;g__Carnobacterium
ASV1802	0	0	13	0	0	0	k__Bacteria;p__Pseudomonadota;c__Gammaproteobacteria;o__Burkholderiales
ASV1803	0	0	13	0	0	0	k__Bacteria;p__Acidobacteriota;c__Vicinamibacteria;o__Vicinamibacterales;f__unclassified_Vicinamibacterales;g__unclassified_Vicinamibacterales;s__unclassified_Vicinamibacterales
ASV1804	0	0	13	0	0	0	k__Bacteria;p__Acidobacteriota;c__Acidobacteriae;o__Bryobacterales;f__Bryobacteraceae;g__Bryobacter;s__unclassified_Bryobacter
ASV1805	0	8	0	0	0	0	k__Bacteria;p__Pseudomonadota;c__Alphaproteobacteria;o__Hyphomicrobiales;f__Rhizobiaceae;g__Shinella
ASV1807	0	0	0	0	13	0	k__Bacteria;p__Verrucomicrobiota;c__Verrucomicrobiia;o__Verrucomicrobiales;f__Verrucomicrobiaceae;g__Prosthecobacter
ASV1808	0	13	0	0	0	0	k__Bacteria;p__Pseudomonadota;c__Gammaproteobacteria;o__unclassified_Gammaproteobacteria;f__unclassified_Gammaproteobacteria;g__Acidibacter;s__unclassified_Acidibacter
ASV1809	0	0	0	0	0	13	k__Bacteria;p__Pseudomonadota;c__Alphaproteobacteria;o__Hyphomicrobiales;f__Beijerinckiaceae;g__Methylorubrum
ASV1810	0	0	13	0	0	0	k__Bacteria;p__Pseudomonadota;c__Gammaproteobacteria;o__Burkholderiales;f__SC-I-84;g__unclassified_SC-I-84;s__unclassified_SC-I-84
ASV1811	0	0	13	0	0	0	k__Bacteria;p__Actinomycetota;c__Actinobacteria;o__Mycobacteriales;f__Mycobacteriaceae;g__Mycobacterium
ASV1812	0	13	0	0	0	0	k__Bacteria;p__Actinomycetota;c__Thermoleophilia;o__Solirubrobacterales;f__Solirubrobacteraceae
ASV1813	13	0	0	0	0	0	k__Bacteria;p__Actinomycetota;c__MB-A2-108;o__unclassified_MB-A2-108;f__unclassified_MB-A2-108;g__unclassified_MB-A2-108;s__unclassified_MB-A2-108
ASV1814	13	0	0	0	0	0	k__Bacteria;p__Planctomycetota;c__Planctomycetes;o__Isosphaerales;f__Isosphaeraceae
ASV1815	13	0	0	0	0	0	k__Bacteria;p__Chloroflexota;c__AD3;o__unclassified_AD3;f__unclassified_AD3;g__unclassified_AD3;s__unclassified_AD3
ASV1817	13	0	0	0	0	0	k__Bacteria;p__Verrucomicrobiota;c__Verrucomicrobiia;o__Chthoniobacterales;f__Chthoniobacteraceae;g__Candidatus_Udaeobacter;s__unclassified_Candidatus_Udaeobacter
ASV1818	13	0	0	0	0	0	k__Bacteria;p__Actinomycetota;c__Actinobacteria;o__Micromonosporales;f__Micromonosporaceae
ASV1819	13	0	0	0	0	0	k__Bacteria;p__Pseudomonadota;c__Gammaproteobacteria;o__Burkholderiales;f__Burkholderiaceae;g__Burkholderia-Caballeronia-Paraburkholderia
ASV1820	0	0	0	0	13	0	k__Bacteria;p__Actinomycetota;c__Actinobacteria;o__Pseudonocardiales;f__Pseudonocardiaceae;g__Pseudonocardia
ASV1821	0	0	0	0	13	0	k__Bacteria;p__Pseudomonadota;c__Gammaproteobacteria;o__Enterobacterales;f__Alteromonadaceae;g__Rheinheimera
ASV1822	0	0	0	0	13	0	k__Bacteria;p__Bdellovibrionota;c__Bdellovibrionia;o__Bdellovibrionales;f__Pseudobdellovibrionaceae;g__OM27_clade;s__unclassified_OM27_clade
ASV1823	0	0	0	0	13	0	k__Bacteria;p__Pseudomonadota;c__Alphaproteobacteria;o__Hyphomicrobiales;f__Rhizobiaceae;g__Rhizobium
ASV1824	0	0	0	0	13	0	k__Bacteria;p__Verrucomicrobiota;c__Verrucomicrobiia;o__Verrucomicrobiales;f__Rubritaleaceae;g__Luteolibacter
ASV1825	0	13	0	0	0	0	k__Bacteria;p__Acidobacteriota;c__Vicinamibacteria;o__Vicinamibacterales;f__Vicinamibacteraceae;g__unclassified_Vicinamibacteraceae;s__unclassified_Vicinamibacteraceae
ASV1826	12	0	0	0	0	0	k__Bacteria;p__Pseudomonadota;c__Alphaproteobacteria;o__Hyphomicrobiales;f__Amb-16S-1323;g__unclassified_Amb-16S-1323;s__unclassified_Amb-16S-1323
ASV1827	12	0	0	0	0	0	k__Bacteria;p__Pseudomonadota;c__Alphaproteobacteria;o__Hyphomicrobiales;f__Xanthobacteraceae;g__Pseudolabrys;s__unclassified_Pseudolabrys
ASV1828	0	0	0	0	12	0	k__Bacteria;p__Actinomycetota;c__Actinobacteria;o__Micrococcales;f__Microbacteriaceae
ASV1830	0	0	2	0	0	0	k__Bacteria;p__Actinomycetota;c__MB-A2-108;o__unclassified_MB-A2-108;f__unclassified_MB-A2-108;g__unclassified_MB-A2-108;s__unclassified_MB-A2-108
ASV1833	12	0	0	0	0	0	k__Bacteria;p__Planctomycetota;c__Planctomycetes;o__Isosphaerales;f__Isosphaeraceae;g__Aquisphaera;s__unclassified_Aquisphaera
ASV1834	12	0	0	0	0	0	k__Bacteria;p__Chloroflexota;c__KD4-96;o__unclassified_KD4-96;f__unclassified_KD4-96;g__unclassified_KD4-96;s__unclassified_KD4-96
ASV1835	12	0	0	0	0	0	k__Bacteria;p__Pseudomonadota;c__Gammaproteobacteria;o__Burkholderiales;f__Comamonadaceae;g__Variovorax
ASV1836	0	12	0	0	0	0	k__Bacteria;p__Acidobacteriota;c__Vicinamibacteria;o__Vicinamibacterales;f__unclassified_Vicinamibacterales;g__unclassified_Vicinamibacterales;s__unclassified_Vicinamibacterales
ASV1837	0	8	4	0	0	0	k__Bacteria;p__Actinomycetota
ASV1838	0	12	0	0	0	0	k__Bacteria;p__Actinomycetota;c__Thermoleophilia;o__Solirubrobacterales;f__Solirubrobacteraceae;g__Paraconexibacter;s__unclassified_Paraconexibacter
ASV1839	12	0	0	0	0	0	k__Bacteria;p__Actinomycetota;c__Actinobacteria;o__Mycobacteriales;f__Mycobacteriaceae;g__Mycobacterium
ASV1840	0	12	0	0	0	0	k__Bacteria;p__Deinococcota;c__Deinococci;o__Deinococcales;f__Trueperaceae;g__Truepera;s__unclassified_Truepera
ASV1841	0	12	0	0	0	0	k__Bacteria;p__Pseudomonadota;c__Alphaproteobacteria;o__Hyphomicrobiales;f__Kaistiaceae;g__Kaistia;s__unclassified_Kaistia
ASV1842	0	12	0	0	0	0	k__Bacteria;p__Acidobacteriota;c__Acidobacteriae;o__Subgroup_2;f__unclassified_Subgroup_2;g__unclassified_Subgroup_2;s__unclassified_Subgroup_2
ASV1843	0	12	0	0	0	0	k__Bacteria;p__Bacteroidota;c__Bacteroidia;o__Flavobacteriales;f__Weeksellaceae;g__Chryseobacterium;s__Chryseobacterium_bovis
ASV1846	12	0	0	0	0	0	k__Bacteria;p__Pseudomonadota;c__Alphaproteobacteria;o__Hyphomicrobiales;f__Xanthobacteraceae
ASV1847	0	12	0	0	0	0	k__Bacteria;p__Chloroflexota;c__Gitt-GS-136;o__unclassified_Gitt-GS-136;f__unclassified_Gitt-GS-136;g__unclassified_Gitt-GS-136;s__unclassified_Gitt-GS-136
ASV1848	0	12	0	0	0	0	k__Bacteria;p__Planctomycetota;c__Planctomycetes;o__Isosphaerales;f__Isosphaeraceae;g__Aquisphaera;s__unclassified_Aquisphaera
ASV1849	0	12	0	0	0	0	k__Bacteria;p__Myxococcota;c__Polyangiia;o__Haliangiales;f__Haliangiaceae;g__unclassified_Haliangiaceae
ASV1850	0	12	0	0	0	0	k__Bacteria;p__Entotheonellaeota;c__Entotheonellia;o__Entotheonellales;f__Entotheonellaceae;g__unclassified_Entotheonellaceae;s__unclassified_Entotheonellaceae
ASV1851	0	0	10	2	0	0	k__Bacteria;p__Bacteroidota;c__Bacteroidia;o__Bacteroidales;f__Muribaculaceae;g__unclassified_Muribaculaceae;s__unclassified_Muribaculaceae
ASV1852	0	0	0	0	12	0	k__Bacteria;p__Pseudomonadota;c__Alphaproteobacteria;o__Hyphomicrobiales;f__Methylopilaceae;g__Methylopila
ASV1853	0	0	0	0	12	0	k__Bacteria;p__Actinomycetota;c__Actinobacteria;o__Frankiales;f__unclassified_Frankiales;g__unclassified_Frankiales;s__unclassified_Frankiales
ASV1854	3	0	0	0	0	0	k__Bacteria;p__Pseudomonadota;c__Alphaproteobacteria;o__Acetobacterales;f__Acetobacteraceae;g__Roseococcus;s__unclassified_Roseococcus
ASV1855	12	0	0	0	0	0	k__Bacteria;p__Planctomycetota;c__Planctomycetes;o__Isosphaerales;f__Isosphaeraceae;g__Aquisphaera;s__unclassified_Aquisphaera
ASV1856	12	0	0	0	0	0	k__Bacteria;p__Pseudomonadota;c__Gammaproteobacteria;o__Burkholderiales;f__Oxalobacteraceae;g__Duganella
ASV1857	12	0	0	0	0	0	k__Bacteria;p__Pseudomonadota;c__Alphaproteobacteria;o__Sphingomonadales;f__Sphingomonadaceae;g__Rhizorhabdus
ASV1858	0	12	0	0	0	0	k__Bacteria;p__Acidobacteriota;c__Vicinamibacteria;o__Vicinamibacterales;f__unclassified_Vicinamibacterales;g__unclassified_Vicinamibacterales;s__unclassified_Vicinamibacterales
ASV1859	0	12	0	0	0	0	k__Bacteria;p__Pseudomonadota;c__Alphaproteobacteria;o__Tistrellales;f__Geminicoccaceae;g__Candidatus_Alysiosphaera;s__unclassified_Candidatus_Alysiosphaera
ASV1860	0	12	0	0	0	0	k__Bacteria;p__Pseudomonadota;c__Alphaproteobacteria;o__Hyphomicrobiales;f__Rhizobiaceae;g__Phyllobacterium
ASV1861	0	12	0	0	0	0	k__Bacteria;p__Pseudomonadota;c__Alphaproteobacteria;o__Hyphomicrobiales;f__Xanthobacteraceae;g__Rhodoplanes;s__unclassified_Rhodoplanes
ASV1862	0	12	0	0	0	0	k__Bacteria;p__Actinomycetota;c__Acidimicrobiia;o__Microtrichales;f__Ilumatobacteraceae;g__Desertimonas;s__unclassified_Desertimonas
ASV1864	0	0	12	0	0	0	k__Bacteria;p__Planctomycetota
ASV1865	0	0	12	0	0	0	k__Bacteria;p__Planctomycetota;c__Planctomycetes;o__Pirellulales;f__Pirellulaceae;g__unclassified_Pirellulaceae;s__unclassified_Pirellulaceae
ASV1871	0	0	12	0	0	0	k__Bacteria;p__Planctomycetota;c__Planctomycetes;o__Isosphaerales;f__Isosphaeraceae;g__Tautonia;s__unclassified_Tautonia
ASV1872	0	0	12	0	0	0	k__Bacteria;p__Actinomycetota;c__Actinobacteria;o__Frankiales;f__Acidothermaceae;g__Acidothermus;s__unclassified_Acidothermus
ASV1874	0	12	0	0	0	0	k__Bacteria;p__Bacteroidota;c__Bacteroidia;o__Sphingobacteriales;f__Sphingobacteriaceae;g__Mucilaginibacter
ASV1877	0	0	12	0	0	0	k__Bacteria;p__Acidobacteriota;c__Blastocatellia;o__11-24;f__unclassified_11-24;g__unclassified_11-24;s__unclassified_11-24
ASV1878	0	0	12	0	0	0	k__Bacteria;p__Chloroflexota;c__Anaerolineae;o__Caldilineales;f__Caldilineaceae;g__unclassified_Caldilineaceae;s__unclassified_Caldilineaceae
ASV1879	0	0	12	0	0	0	k__Bacteria;p__Pseudomonadota;c__Alphaproteobacteria;o__Caulobacterales;f__Caulobacteraceae;g__Phenylobacterium
ASV1880	0	0	12	0	0	0	k__Bacteria;p__Pseudomonadota;c__Alphaproteobacteria;o__Micropepsales;f__Micropepsaceae;g__unclassified_Micropepsaceae;s__unclassified_Micropepsaceae
ASV1882	0	0	12	0	0	0	k__Bacteria;p__Planctomycetota;c__Phycisphaerae;o__Phycisphaerales;f__Phycisphaeraceae;g__SM1A02;s__unclassified_SM1A02
ASV1883	0	0	12	0	0	0	k__Bacteria;p__Chloroflexota;c__KD4-96;o__unclassified_KD4-96;f__unclassified_KD4-96;g__unclassified_KD4-96;s__unclassified_KD4-96
ASV1884	0	0	12	0	0	0	k__Bacteria;p__Gemmatimonadota;c__Gemmatimonadia;o__Gemmatimonadales;f__Gemmatimonadaceae;g__Gemmatimonas
ASV1885	0	0	12	0	0	0	k__Bacteria;p__Planctomycetota;c__Planctomycetes;o__Gemmatales;f__Gemmataceae;g__unclassified_Gemmataceae;s__unclassified_Gemmataceae
ASV1886	0	12	0	0	0	0	k__Bacteria;p__Acidobacteriota;c__Acidobacteriae;o__Terriglobales;f__Koribacteraceae;g__Candidatus_Koribacter;s__unclassified_Candidatus_Koribacter
ASV1887	0	12	0	0	0	0	k__Bacteria;p__Actinomycetota;c__Acidimicrobiia;o__Microtrichales;f__Iamiaceae;g__Aquihabitans
ASV1888	12	0	0	0	0	0	k__Bacteria;p__Bacteroidota;c__Bacteroidia;o__Sphingobacteriales;f__Sphingobacteriaceae;g__Mucilaginibacter;s__Mucilaginibacter_oryzae
ASV1890	0	0	12	0	0	0	k__Bacteria;p__Actinomycetota;c__Acidimicrobiia;o__Acidimicrobiales;f__Acidimicrobiaceae;g__unclassified_Acidimicrobiaceae;s__unclassified_Acidimicrobiaceae
ASV1891	0	0	12	0	0	0	k__Bacteria;p__Bdellovibrionota;c__Oligoflexia;o__0319-6G20;f__unclassified_0319-6G20;g__unclassified_0319-6G20;s__unclassified_0319-6G20
ASV1892	0	0	12	0	0	0	k__Bacteria;p__Myxococcota;c__Polyangiia;o__Haliangiales;f__Haliangiaceae;g__unclassified_Haliangiaceae;s__unclassified_Haliangiaceae
ASV1893	0	0	12	0	0	0	k__Bacteria;p__Actinomycetota;c__Actinobacteria
ASV1894	0	0	12	0	0	0	k__Bacteria;p__Actinomycetota;c__Acidimicrobiia;o__Microtrichales;f__unclassified_Microtrichales;g__unclassified_Microtrichales;s__unclassified_Microtrichales
ASV1895	0	0	12	0	0	0	k__Bacteria;p__Actinomycetota;c__Actinobacteria;o__Mycobacteriales;f__Mycobacteriaceae;g__Mycobacterium
ASV1896	0	0	12	0	0	0	k__Bacteria;p__Actinomycetota;c__Actinobacteria;o__Mycobacteriales;f__Mycobacteriaceae;g__Mycobacterium
ASV1897	0	0	12	0	0	0	k__Bacteria;p__Verrucomicrobiota;c__Verrucomicrobiia;o__Chthoniobacterales;f__Terrimicrobiaceae;g__Terrimicrobium;s__unclassified_Terrimicrobium
ASV1898	0	0	12	0	0	0	k__Bacteria;p__Acidobacteriota;c__Acidobacteriae;o__Solibacterales;f__Solibacteraceae;g__Candidatus_Solibacter;s__unclassified_Candidatus_Solibacter
ASV1899	0	0	12	0	0	0	k__Bacteria;p__Actinomycetota;c__Actinobacteria;o__Micrococcales;f__Micrococcaceae
ASV1900	0	0	12	0	0	0	k__Bacteria;p__Gemmatimonadota;c__Gemmatimonadia;o__Gemmatimonadales;f__Gemmatimonadaceae;g__unclassified_Gemmatimonadaceae;s__unclassified_Gemmatimonadaceae
ASV1901	0	0	12	0	0	0	k__Bacteria;p__Pseudomonadota;c__Alphaproteobacteria;o__Sphingomonadales;f__Sphingomonadaceae;g__Sphingomonas
ASV1902	0	0	12	0	0	0	k__Bacteria;p__Pseudomonadota;c__Alphaproteobacteria;o__Sphingomonadales;f__Sphingomonadaceae;g__Sphingomonas
ASV1903	0	0	12	0	0	0	k__Bacteria;p__Actinomycetota;c__Thermoleophilia;o__Solirubrobacterales;f__67-14;g__unclassified_67-14;s__unclassified_67-14
ASV1904	0	0	12	0	0	0	k__Bacteria;p__Pseudomonadota;c__Gammaproteobacteria;o__Burkholderiales;f__Comamonadaceae;g__Rhizobacter
ASV1905	0	0	6	0	0	0	k__Bacteria;p__Armatimonadota;c__Fimbriimonadia;o__Fimbriimonadales;f__Fimbriimonadaceae;g__unclassified_Fimbriimonadaceae;s__unclassified_Fimbriimonadaceae
ASV1907	0	12	0	0	0	0	k__Bacteria;p__Bacteroidota;c__Bacteroidia;o__Sphingobacteriales;f__Sphingobacteriaceae;g__Mucilaginibacter;s__Mucilaginibacter_sp._S20-46
ASV1908	0	0	12	0	0	0	k__Bacteria;p__Actinomycetota;c__Acidimicrobiia;o__Microtrichales;f__Ilumatobacteraceae;g__CL500-29_marine_group;s__'Hevea_brasiliensis'_phytoplasma
ASV1909	5	7	0	0	0	0	k__Bacteria;p__Acidobacteriota;c__Blastocatellia;o__Pyrinomonadales;f__Pyrinomonadaceae;g__unclassified_Pyrinomonadaceae;s__unclassified_Pyrinomonadaceae
ASV1910	0	0	12	0	0	0	k__Bacteria;p__Actinomycetota;c__Acidimicrobiia;o__Microtrichales
ASV1911	12	0	0	0	0	0	k__Bacteria;p__Pseudomonadota;c__Alphaproteobacteria;o__Elsterales;f__unclassified_Elsterales;g__unclassified_Elsterales;s__unclassified_Elsterales
ASV1912	12	0	0	0	0	0	k__Bacteria;p__Actinomycetota;c__MB-A2-108;o__unclassified_MB-A2-108;f__unclassified_MB-A2-108;g__unclassified_MB-A2-108;s__unclassified_MB-A2-108
ASV1913	12	0	0	0	0	0	k__Bacteria;p__Actinomycetota;c__Thermoleophilia;o__Solirubrobacterales;f__Solirubrobacteraceae;g__Baekduia;s__Rubrobacterineae_bacterium_BR7-21
ASV1915	0	12	0	0	0	0	k__Bacteria;p__Pseudomonadota;c__Gammaproteobacteria;o__Burkholderiales;f__Nitrosomonadaceae;g__IS-44;s__unclassified_IS-44
ASV1916	0	0	0	12	0	0	k__Bacteria;p__Actinomycetota;c__Actinobacteria;o__Micrococcales;f__Brevibacteriaceae;g__Brevibacterium
ASV1917	5	7	0	0	0	0	k__Bacteria;p__Actinomycetota;c__Thermoleophilia;o__unclassified_Thermoleophilia;f__unclassified_Thermoleophilia;g__unclassified_Thermoleophilia;s__unclassified_Thermoleophilia
ASV1919	0	10	2	0	0	0	k__Bacteria;p__Bacillota;c__Bacilli;o__Bacillales;f__Bacillaceae
ASV1922	0	0	12	0	0	0	k__Bacteria;p__Pseudomonadota;c__Alphaproteobacteria;o__Rhodospirillales;f__Rhodospirillaceae;g__unclassified_Rhodospirillaceae;s__unclassified_Rhodospirillaceae
ASV1923	0	0	12	0	0	0	k__Bacteria;p__Pseudomonadota;c__Alphaproteobacteria;o__Acetobacterales;f__Acetobacteraceae
ASV1924	0	0	12	0	0	0	k__Bacteria;p__Myxococcota;c__Polyangiia;o__Haliangiales;f__Haliangiaceae;g__unclassified_Haliangiaceae;s__unclassified_Haliangiaceae
ASV1925	0	12	0	0	0	0	k__Bacteria;p__Pseudomonadota;c__Alphaproteobacteria;o__Acetobacterales;f__Acetobacteraceae
ASV1926	12	0	0	0	0	0	k__Bacteria;p__Actinomycetota;c__Thermoleophilia;o__Solirubrobacterales;f__67-14;g__unclassified_67-14;s__unclassified_67-14
ASV1927	0	0	12	0	0	0	k__Bacteria;p__Myxococcota;c__Polyangiia;o__mle1-27;f__unclassified_mle1-27;g__unclassified_mle1-27;s__unclassified_mle1-27
ASV1928	12	0	0	0	0	0	k__Bacteria;p__Gemmatimonadota;c__Gemmatimonadia;o__Gemmatimonadales;f__Gemmatimonadaceae;g__unclassified_Gemmatimonadaceae;s__unclassified_Gemmatimonadaceae
ASV1929	12	0	0	0	0	0	k__Bacteria;p__Pseudomonadota;c__Gammaproteobacteria;o__Burkholderiales;f__Oxalobacteraceae
ASV1930	0	0	11	0	0	0	k__Bacteria;p__Bacteroidota;c__Bacteroidia;o__Chitinophagales;f__Chitinophagaceae;g__Nemorincola;s__unclassified_Nemorincola
ASV1931	0	0	11	0	0	0	k__Bacteria;p__Pseudomonadota;c__Alphaproteobacteria;o__Caulobacterales;f__Caulobacteraceae
ASV1932	0	0	11	0	0	0	k__Bacteria;p__Actinomycetota;c__Actinobacteria;o__Frankiales;f__Frankiaceae;g__Jatrophihabitans;s__unclassified_Jatrophihabitans
ASV1935	0	11	0	0	0	0	k__Bacteria;p__Actinomycetota;c__Acidimicrobiia;o__Microtrichales;f__Ilumatobacteraceae;g__Desertimonas;s__unclassified_Desertimonas
ASV1936	0	0	11	0	0	0	k__Bacteria;p__Acidobacteriota;c__Blastocatellia;o__Blastocatellales;f__Blastocatellaceae
ASV1937	0	11	0	0	0	0	k__Bacteria;p__Pseudomonadota;c__Gammaproteobacteria;o__Lysobacterales;f__Rhodanobacteraceae;g__Luteibacter
ASV1941	0	0	11	0	0	0	k__Bacteria;p__Pseudomonadota;c__Alphaproteobacteria;o__Hyphomicrobiales;f__Xanthobacteraceae
ASV1942	0	0	11	0	0	0	k__Bacteria;p__Chloroflexota;c__Chloroflexia;o__Thermomicrobiales;f__JG30-KF-CM45;g__unclassified_JG30-KF-CM45;s__unclassified_JG30-KF-CM45
ASV1943	0	0	11	0	0	0	k__Bacteria;p__Acidobacteriota;c__Thermoanaerobaculia;o__Thermoanaerobaculales;f__Thermoanaerobaculaceae;g__Subgroup_10
ASV1944	0	0	11	0	0	0	k__Bacteria;p__Chloroflexota;c__Chloroflexia;o__Chloroflexales;f__Roseiflexaceae;g__unclassified_Roseiflexaceae;s__unclassified_Roseiflexaceae
ASV1945	0	0	11	0	0	0	k__Bacteria;p__Actinomycetota;c__Actinobacteria;o__Micromonosporales;f__Micromonosporaceae
ASV1946	0	0	11	0	0	0	k__Bacteria;p__Actinomycetota;c__Actinobacteria;o__Micromonosporales;f__Micromonosporaceae
ASV1947	0	0	11	0	0	0	k__Bacteria;p__Gemmatimonadota;c__Gemmatimonadia;o__Gemmatimonadales;f__Gemmatimonadaceae;g__Gemmatimonas;s__unclassified_Gemmatimonas
ASV1948	0	0	11	0	0	0	k__Bacteria;p__Acidobacteriota;c__Acidobacteriae;o__Solibacterales;f__Solibacteraceae;g__Candidatus_Solibacter;s__unclassified_Candidatus_Solibacter
ASV1949	0	0	11	0	0	0	k__Bacteria;p__Chloroflexota;c__Anaerolineae;o__Aggregatilineales;f__A4b;g__unclassified_A4b;s__unclassified_A4b
ASV1951	0	0	11	0	0	0	k__Bacteria;p__Bacteroidota;c__Bacteroidia;o__Chitinophagales;f__Chitinophagaceae;g__Nemorincola;s__unclassified_Nemorincola
ASV1952	0	0	11	0	0	0	k__Bacteria;p__Acidobacteriota;c__Acidobacteriae;o__Terriglobales;f__Acidobacteriaceae_(Subgroup_1);g__Edaphobacter;s__unclassified_Edaphobacter
ASV1953	0	0	11	0	0	0	k__Bacteria;p__Pseudomonadota;c__Alphaproteobacteria;o__Rhodospirillales;f__unclassified_Rhodospirillales;g__unclassified_Rhodospirillales;s__unclassified_Rhodospirillales
ASV1954	0	0	11	0	0	0	k__Bacteria;p__Pseudomonadota;c__Alphaproteobacteria;o__Sphingomonadales;f__Sphingomonadaceae;g__Sphingomonas
ASV1955	0	0	11	0	0	0	k__Bacteria;p__Chloroflexota;c__Chloroflexia;o__Chloroflexales;f__Chloroflexaceae;g__FFCH7168;s__unclassified_FFCH7168
ASV1956	0	0	11	0	0	0	k__Bacteria;p__Acidobacteriota;c__Vicinamibacteria;o__Vicinamibacterales;f__unclassified_Vicinamibacterales;g__unclassified_Vicinamibacterales;s__unclassified_Vicinamibacterales
ASV1957	0	0	11	0	0	0	k__Bacteria;p__Acidobacteriota;c__Vicinamibacteria;o__Vicinamibacterales;f__Vicinamibacteraceae;g__unclassified_Vicinamibacteraceae;s__unclassified_Vicinamibacteraceae
ASV1958	0	0	11	0	0	0	k__Bacteria;p__Acidobacteriota;c__Blastocatellia;o__Pyrinomonadales;f__Pyrinomonadaceae;g__unclassified_Pyrinomonadaceae;s__unclassified_Pyrinomonadaceae
ASV1959	0	0	11	0	0	0	k__Bacteria;p__Verrucomicrobiota;c__Verrucomicrobiia;o__Verrucomicrobiales;f__Verrucomicrobiaceae;g__unclassified_Verrucomicrobiaceae;s__unclassified_Verrucomicrobiaceae
ASV1960	0	0	11	0	0	0	k__Bacteria;p__unclassified_Bacteria;c__unclassified_Bacteria;o__SJA-28;f__unclassified_SJA-28;g__unclassified_SJA-28;s__unclassified_SJA-28
ASV1961	0	0	11	0	0	0	k__Bacteria;p__Cyanobacteriota;c__Vampirivibrionia;o__Obscuribacterales;f__Obscuribacteraceae;g__unclassified_Obscuribacteraceae;s__unclassified_Obscuribacteraceae
ASV1962	0	0	11	0	0	0	k__Bacteria;p__Chloroflexota;c__Ktedonobacteria;o__C0119;f__unclassified_C0119;g__unclassified_C0119;s__unclassified_C0119
ASV1963	0	0	11	0	0	0	k__Bacteria;p__Planctomycetota;c__Planctomycetes;o__Gemmatales;f__Gemmataceae;g__unclassified_Gemmataceae;s__unclassified_Gemmataceae
ASV1965	11	0	0	0	0	0	k__Bacteria;p__Pseudomonadota;c__Alphaproteobacteria;o__unclassified_Alphaproteobacteria;f__unclassified_Alphaproteobacteria;g__Hypericibacter
ASV1966	11	0	0	0	0	0	k__Bacteria;p__Acidobacteriota;c__Thermoanaerobaculia;o__Thermoanaerobaculales;f__Thermoanaerobaculaceae;g__Subgroup_10;s__unclassified_Subgroup_10
ASV1967	11	0	0	0	0	0	k__Bacteria;p__Chloroflexota;c__TK10;o__unclassified_TK10;f__unclassified_TK10;g__unclassified_TK10
ASV1968	11	0	0	0	0	0	k__Bacteria;p__Acidobacteriota;c__Vicinamibacteria;o__Vicinamibacterales;f__unclassified_Vicinamibacterales;g__unclassified_Vicinamibacterales;s__unclassified_Vicinamibacterales
ASV1969	5	0	6	0	0	0	k__Bacteria;p__Chloroflexota;c__Chloroflexia;o__Thermomicrobiales;f__JG30-KF-CM45;g__unclassified_JG30-KF-CM45;s__unclassified_JG30-KF-CM45
ASV1970	11	0	0	0	0	0	k__Bacteria;p__Myxococcota;c__Polyangiia;o__Polyangiales;f__Polyangiaceae;g__Aetherobacter;s__unclassified_Aetherobacter
ASV1972	0	0	0	0	11	0	k__Bacteria;p__Pseudomonadota;c__Gammaproteobacteria;o__Enterobacterales;f__Vibrionaceae;g__Salinivibrio
ASV1973	0	0	0	0	11	0	k__Bacteria;p__Pseudomonadota;c__Gammaproteobacteria;o__Lysobacterales;f__Lysobacteraceae;g__Stenotrophomonas
ASV1974	0	0	0	0	11	0	k__Bacteria;p__Pseudomonadota;c__Alphaproteobacteria;o__Rhodobacterales;f__Paracoccaceae;g__Paracoccus
ASV1975	0	0	0	0	11	0	k__Bacteria;p__Pseudomonadota;c__Gammaproteobacteria;o__Enterobacterales;f__Enterobacteriaceae
ASV1978	0	0	0	2	6	3	k__Bacteria;p__Pseudomonadota;c__Alphaproteobacteria;o__Rhodospirillales;f__unclassified_Rhodospirillales;g__unclassified_Rhodospirillales;s__unclassified_Rhodospirillales
ASV1979	0	0	0	11	0	0	k__Bacteria;p__Pseudomonadota;c__Gammaproteobacteria;o__Lysobacterales;f__Lysobacteraceae;g__Stenotrophomonas;s__Stenotrophomonas_chelatiphaga
ASV1980	0	0	0	11	0	0	k__Bacteria;p__Bacteroidota;c__Bacteroidia;o__Sphingobacteriales;f__Sphingobacteriaceae;g__Pedobacter
ASV1981	0	11	0	0	0	0	k__Bacteria;p__Bacillota;c__Bacilli;o__Paenibacillales;f__Paenibacillaceae;g__Paenibacillus
ASV1982	0	11	0	0	0	0	k__Bacteria;p__Acidobacteriota;c__Acidobacteriae;o__Subgroup_2;f__unclassified_Subgroup_2;g__unclassified_Subgroup_2;s__unclassified_Subgroup_2
ASV1983	0	0	0	0	11	0	k__Bacteria;p__Pseudomonadota;c__Gammaproteobacteria;o__Burkholderiales;f__Oxalobacteraceae;g__Massilia
ASV1984	0	0	0	0	11	0	k__Bacteria;p__Pseudomonadota;c__Gammaproteobacteria;o__Enterobacterales;f__Aeromonadaceae;g__Aeromonas
ASV1985	0	11	0	0	0	0	k__Bacteria;p__Chloroflexota;c__Dehalococcoidia;o__S085;f__unclassified_S085;g__unclassified_S085;s__unclassified_S085
ASV1986	0	11	0	0	0	0	k__Bacteria;p__Pseudomonadota;c__Alphaproteobacteria;o__Hyphomicrobiales;f__Xanthobacteraceae;g__Rhodopseudomonas
ASV1987	0	3	8	0	0	0	k__Bacteria;p__Pseudomonadota;c__Gammaproteobacteria;o__CCD24;f__unclassified_CCD24;g__unclassified_CCD24;s__unclassified_CCD24
ASV1988	0	11	0	0	0	0	k__Bacteria;p__Bacillota;c__Bacilli;o__Bacillales;f__Bacillaceae
ASV1989	0	11	0	0	0	0	k__Bacteria;p__Bacillota;c__Bacilli;o__Mycoplasmatales;f__type_III;g__unclassified_type_III;s__unclassified_type_III
ASV1990	0	11	0	0	0	0	k__Bacteria;p__Actinomycetota;c__Thermoleophilia;o__Solirubrobacterales;f__67-14;g__unclassified_67-14;s__unclassified_67-14
ASV1991	0	11	0	0	0	0	k__Bacteria;p__Actinomycetota;c__Actinobacteria;o__Frankiales;f__Acidothermaceae;g__Acidothermus;s__unclassified_Acidothermus
ASV1992	0	0	11	0	0	0	k__Bacteria;p__Actinomycetota;c__Actinobacteria;o__Pseudonocardiales;f__Pseudonocardiaceae;g__Pseudonocardia
ASV1993	11	0	0	0	0	0	k__Bacteria;p__Actinomycetota;c__Thermoleophilia;o__Solirubrobacterales;f__67-14;g__unclassified_67-14;s__unclassified_67-14
ASV1994	0	11	0	0	0	0	k__Bacteria;p__Gemmatimonadota;c__Gemmatimonadia;o__Gemmatimonadales;f__Gemmatimonadaceae;g__unclassified_Gemmatimonadaceae;s__unclassified_Gemmatimonadaceae
ASV1995	0	8	3	0	0	0	k__Bacteria;p__Chloroflexota;c__TK10;o__unclassified_TK10;f__unclassified_TK10;g__unclassified_TK10;s__bacterium_Ellin6519
ASV1996	0	11	0	0	0	0	k__Bacteria;p__Myxococcota;c__Polyangiia;o__Haliangiales;f__Haliangiaceae;g__unclassified_Haliangiaceae;s__unclassified_Haliangiaceae
ASV1997	0	11	0	0	0	0	k__Bacteria;p__Gemmatimonadota;c__Gemmatimonadia;o__Gemmatimonadales;f__Gemmatimonadaceae;g__unclassified_Gemmatimonadaceae;s__Gemmatimonadetes_bacterium_LX87
ASV1998	0	4	7	0	0	0	k__Bacteria;p__Chloroflexota;c__Chloroflexia;o__Thermomicrobiales;f__JG30-KF-CM45;g__unclassified_JG30-KF-CM45;s__unclassified_JG30-KF-CM45
ASV1999	0	11	0	0	0	0	k__Bacteria;p__Pseudomonadota;c__Alphaproteobacteria;o__Hyphomicrobiales
ASV2000	0	11	0	0	0	0	k__Bacteria;p__Acidobacteriota;c__Vicinamibacteria;o__Vicinamibacterales;f__Vicinamibacteraceae;g__unclassified_Vicinamibacteraceae;s__unclassified_Vicinamibacteraceae
ASV2002	0	11	0	0	0	0	k__Bacteria;p__Pseudomonadota;c__Gammaproteobacteria;o__unclassified_Gammaproteobacteria;f__unclassified_Gammaproteobacteria;g__Acidibacter;s__unclassified_Acidibacter
ASV2003	0	11	0	0	0	0	k__Bacteria;p__Pseudomonadota;c__Gammaproteobacteria;o__Burkholderiales;f__Nitrosomonadaceae;g__GOUTA6;s__unclassified_GOUTA6
ASV2004	0	11	0	0	0	0	k__Archaea;p__Thermoproteota;c__Nitrososphaeria;o__Nitrososphaerales;f__Nitrososphaeraceae;g__unclassified_Nitrososphaeraceae;s__unclassified_Nitrososphaeraceae
ASV2005	0	11	0	0	0	0	k__Bacteria;p__Verrucomicrobiota;c__Verrucomicrobiia;o__Opitutales;f__Opitutaceae
ASV2006	0	11	0	0	0	0	k__Bacteria;p__Bacteroidota;c__Bacteroidia;o__Chitinophagales;f__Chitinophagaceae
ASV2007	0	11	0	0	0	0	k__Bacteria;p__Acidobacteriota;c__Acidobacteriae;o__Terriglobales;f__Acidobacteriaceae_(Subgroup_1);g__Granulicella;s__unclassified_Granulicella
ASV2008	11	0	0	0	0	0	k__Bacteria;p__Pseudomonadota;c__Gammaproteobacteria;o__Burkholderiales;f__Burkholderiaceae;g__Pandoraea;s__Burkholderia_sp._DM5
ASV2010	4	0	0	0	0	0	k__Bacteria;p__Pseudomonadota;c__Alphaproteobacteria;o__Dongiales;f__Dongiaceae;g__Dongia
ASV2011	11	0	0	0	0	0	k__Bacteria;p__Bacteroidota;c__Bacteroidia;o__Sphingobacteriales;f__Sphingobacteriaceae;g__Mucilaginibacter
ASV2012	4	0	7	0	0	0	k__Bacteria;p__Actinomycetota;c__Actinobacteria;o__Frankiales;f__Sporichthyaceae;g__unclassified_Sporichthyaceae;s__unclassified_Sporichthyaceae
ASV2013	11	0	0	0	0	0	k__Bacteria;p__Actinomycetota;c__Thermoleophilia;o__Solirubrobacterales;f__67-14;g__unclassified_67-14;s__unclassified_67-14
ASV2014	11	0	0	0	0	0	k__Bacteria;p__Acidobacteriota;c__Blastocatellia;o__Pyrinomonadales;f__Pyrinomonadaceae;g__unclassified_Pyrinomonadaceae;s__unclassified_Pyrinomonadaceae
ASV2015	0	11	0	0	0	0	k__Bacteria;p__Pseudomonadota;c__Gammaproteobacteria;o__Burkholderiales;f__Comamonadaceae
ASV2019	0	0	11	0	0	0	k__Bacteria
ASV2020	0	0	11	0	0	0	k__Bacteria;p__Pseudomonadota;c__Alphaproteobacteria
ASV2021	0	0	11	0	0	0	k__Bacteria;p__Pseudomonadota;c__Gammaproteobacteria;o__Lysobacterales;f__Rhodanobacteraceae;g__Tahibacter;s__unclassified_Tahibacter
ASV2022	0	0	11	0	0	0	k__Bacteria;p__Acidobacteriota;c__Acidobacteriae;o__Bryobacterales;f__Bryobacteraceae;g__Bryobacter;s__unclassified_Bryobacter
ASV2023	0	0	11	0	0	0	k__Bacteria;p__Pseudomonadota;c__Alphaproteobacteria;o__Sphingomonadales;f__Sphingomonadaceae;g__Rhizorhabdus
ASV2024	0	11	0	0	0	0	k__Bacteria;p__Acidobacteriota;c__Acidobacteriae;o__Solibacterales;f__Solibacteraceae;g__Candidatus_Solibacter;s__unclassified_Candidatus_Solibacter
ASV2032	0	11	0	0	0	0	k__Bacteria;p__Acidobacteriota;c__Vicinamibacteria;o__Vicinamibacterales;f__unclassified_Vicinamibacterales;g__unclassified_Vicinamibacterales;s__unclassified_Vicinamibacterales
ASV2038	0	0	11	0	0	0	k__Bacteria;p__Actinomycetota;c__Acidimicrobiia;o__Microtrichales;f__Iamiaceae;g__Aquihabitans;s__unclassified_Aquihabitans
ASV2039	0	0	11	0	0	0	k__Bacteria;p__Planctomycetota;c__Planctomycetes;o__Isosphaerales;f__Isosphaeraceae
ASV2040	0	0	11	0	0	0	k__Bacteria;p__Pseudomonadota;c__Alphaproteobacteria;o__Azospirillales;f__Inquilinaceae;g__Inquilinus;s__unclassified_Inquilinus
ASV2041	0	0	11	0	0	0	k__Bacteria;p__Acidobacteriota;c__Vicinamibacteria;o__Vicinamibacterales;f__unclassified_Vicinamibacterales;g__unclassified_Vicinamibacterales;s__unclassified_Vicinamibacterales
ASV2042	0	0	11	0	0	0	k__Bacteria;p__Gemmatimonadota;c__Gemmatimonadia;o__Gemmatimonadales;f__Gemmatimonadaceae;g__Gemmatimonas;s__Gemmatimonadetes_bacterium_Ellin7146
ASV2043	0	0	11	0	0	0	k__Bacteria;p__Bacteroidota;c__Bacteroidia;o__Chitinophagales;f__Chitinophagaceae;g__Ferruginibacter
ASV2044	0	0	11	0	0	0	k__Bacteria;p__Pseudomonadota;c__Gammaproteobacteria;o__Steroidobacterales;f__Steroidobacteraceae;g__Steroidobacter;s__unclassified_Steroidobacter
ASV2046	0	11	0	0	0	0	k__Bacteria;p__Acidobacteriota;c__Holophagae;o__Subgroup_7;f__unclassified_Subgroup_7;g__unclassified_Subgroup_7;s__unclassified_Subgroup_7
ASV2047	0	0	11	0	0	0	k__Bacteria;p__Acidobacteriota;c__Subgroup_25;o__unclassified_Subgroup_25;f__unclassified_Subgroup_25;g__unclassified_Subgroup_25;s__unclassified_Subgroup_25
ASV2048	0	0	11	0	0	0	k__Bacteria;p__Actinomycetota;c__Actinobacteria;o__Micromonosporales;f__Micromonosporaceae
ASV2049	0	0	11	0	0	0	k__Bacteria;p__Gemmatimonadota;c__Gemmatimonadia;o__Gemmatimonadales;f__Gemmatimonadaceae;g__Gemmatimonas;s__unclassified_Gemmatimonas
ASV2050	0	0	11	0	0	0	k__Bacteria;p__Acidobacteriota;c__Blastocatellia;o__Pyrinomonadales;f__Pyrinomonadaceae;g__unclassified_Pyrinomonadaceae
ASV2051	0	0	11	0	0	0	k__Bacteria;p__Pseudomonadota;c__Gammaproteobacteria;o__Burkholderiales;f__Comamonadaceae;g__Rhizobacter
ASV2052	0	0	11	0	0	0	k__Bacteria;p__Gemmatimonadota;c__Gemmatimonadia;o__Gemmatimonadales;f__Gemmatimonadaceae;g__unclassified_Gemmatimonadaceae;s__unclassified_Gemmatimonadaceae
ASV2053	0	0	10	0	0	0	k__Bacteria;p__Verrucomicrobiota;c__Verrucomicrobiia;o__Chthoniobacterales;f__Chthoniobacteraceae;g__Chthoniobacter;s__unclassified_Chthoniobacter
ASV2054	0	0	10	0	0	0	k__Bacteria;p__Actinomycetota;c__Thermoleophilia;o__Solirubrobacterales;f__67-14;g__unclassified_67-14;s__unclassified_67-14
ASV2055	0	0	10	0	0	0	k__Bacteria;p__Acidobacteriota;c__Vicinamibacteria;o__Vicinamibacterales;f__unclassified_Vicinamibacterales;g__unclassified_Vicinamibacterales;s__unclassified_Vicinamibacterales
ASV2056	0	0	10	0	0	0	k__Bacteria;p__Verrucomicrobiota;c__Verrucomicrobiia;o__Opitutales;f__Opitutaceae;g__Opitutus;s__unclassified_Opitutus
ASV2057	0	0	10	0	0	0	k__Bacteria;p__Pseudomonadota;c__Gammaproteobacteria;o__Burkholderiales;f__Nitrosomonadaceae;g__MND1;s__unclassified_MND1
ASV2058	0	0	10	0	0	0	k__Bacteria;p__Bdellovibrionota;c__Bdellovibrionia;o__Bdellovibrionales;f__Pseudobdellovibrionaceae;g__unclassified_Pseudobdellovibrionaceae;s__unclassified_Pseudobdellovibrionaceae
ASV2059	0	0	0	0	10	0	k__Bacteria;p__Bacteroidota;c__Bacteroidia;o__Sphingobacteriales;f__Sphingobacteriaceae;g__Pedobacter
ASV2060	0	0	0	0	0	10	k__Bacteria;p__Myxococcota;c__Polyangiia;o__Polyangiales;f__Phaselicystaceae;g__Phaselicystis;s__unclassified_Phaselicystis
ASV2061	0	0	0	0	0	10	k__Bacteria;p__Bacillota;c__Bacilli;o__Paenibacillales;f__Paenibacillaceae;g__Paenibacillus
ASV2062	0	0	0	0	0	10	k__Bacteria;p__Bacteroidota;c__Bacteroidia;o__Sphingobacteriales;f__Sphingobacteriaceae;g__Pedobacter;s__Sphingobacteriaceae_str._EP211
ASV2065	0	0	0	10	0	0	k__Bacteria;p__Pseudomonadota;c__Gammaproteobacteria;o__Pseudomonadales;f__Pseudomonadaceae;g__Pseudomonas
ASV2066	0	0	0	0	10	0	k__Bacteria;p__Verrucomicrobiota;c__Verrucomicrobiia;o__unclassified_Verrucomicrobiia;f__unclassified_Verrucomicrobiia;g__unclassified_Verrucomicrobiia;s__unclassified_Verrucomicrobiia
ASV2067	10	0	0	0	0	0	k__Bacteria;p__Actinomycetota;c__Actinobacteria;o__Pseudonocardiales;f__Pseudonocardiaceae;g__Kutzneria
ASV2068	4	3	3	0	0	0	k__Bacteria;p__Gemmatimonadota;c__Gemmatimonadia;o__Gemmatimonadales;f__Gemmatimonadaceae;g__unclassified_Gemmatimonadaceae;s__unclassified_Gemmatimonadaceae
ASV2069	0	0	0	0	10	0	k__Bacteria;p__Patescibacteria;c__Saccharimonadia;o__Saccharimonadales;f__unclassified_Saccharimonadales;g__unclassified_Saccharimonadales;s__unclassified_Saccharimonadales
ASV2070	0	0	0	0	10	0	k__Bacteria;p__Deinococcota;c__Deinococci;o__Deinococcales;f__Trueperaceae;g__Truepera;s__unclassified_Truepera
ASV2071	0	0	0	0	10	0	k__Bacteria
ASV2075	0	0	10	0	0	0	k__Bacteria;p__Actinomycetota;c__Acidimicrobiia;o__Microtrichales;f__Ilumatobacteraceae;g__unclassified_Ilumatobacteraceae;s__unclassified_Ilumatobacteraceae
ASV2076	0	0	10	0	0	0	k__Bacteria;p__Acidobacteriota;c__Acidobacteriae;o__Terriglobales;f__unclassified_Terriglobales;g__unclassified_Terriglobales;s__unclassified_Terriglobales
ASV2077	0	0	10	0	0	0	k__Bacteria;p__Planctomycetota;c__Phycisphaerae;o__Phycisphaerales;f__Phycisphaeraceae;g__SM1A02;s__unclassified_SM1A02
ASV2078	0	0	10	0	0	0	k__Bacteria;p__Acidobacteriota;c__Vicinamibacteria;o__Subgroup_17;f__unclassified_Subgroup_17;g__unclassified_Subgroup_17;s__unclassified_Subgroup_17
ASV2079	0	0	10	0	0	0	k__Bacteria;p__Chloroflexota;c__Anaerolineae;o__RBG-13-54-9;f__unclassified_RBG-13-54-9;g__unclassified_RBG-13-54-9;s__unclassified_RBG-13-54-9
ASV2080	0	0	10	0	0	0	k__Bacteria;p__Actinomycetota;c__Thermoleophilia;o__Solirubrobacterales;f__67-14;g__unclassified_67-14;s__unclassified_67-14
ASV2081	0	0	10	0	0	0	k__Bacteria;p__Patescibacteria;c__Parcubacteria;o__Candidatus_Kaiserbacteria;f__unclassified_Candidatus_Kaiserbacteria;g__unclassified_Candidatus_Kaiserbacteria;s__unclassified_Candidatus_Kaiserbacteria
ASV2082	0	0	10	0	0	0	k__Bacteria;p__Bacteroidota;c__Bacteroidia;o__Chitinophagales;f__Chitinophagaceae
ASV2083	0	0	10	0	0	0	k__Bacteria;p__Pseudomonadota;c__Gammaproteobacteria;o__Burkholderiales
ASV2084	0	0	10	0	0	0	k__Bacteria;p__Pseudomonadota;c__Alphaproteobacteria;o__Sphingomonadales;f__Sphingomonadaceae;g__Sphingomonas
ASV2085	0	0	10	0	0	0	k__Bacteria;p__Planctomycetota;c__Planctomycetes;o__Gemmatales;f__Gemmataceae;g__unclassified_Gemmataceae;s__unclassified_Gemmataceae
ASV2086	0	0	10	0	0	0	k__Bacteria;p__Bacteroidota;c__Bacteroidia;o__Cytophagales;f__Microscillaceae
ASV2087	0	0	10	0	0	0	k__Bacteria;p__Chloroflexota;c__Ktedonobacteria;o__Ktedonobacterales;f__JG30-KF-AS9;g__unclassified_JG30-KF-AS9;s__unclassified_JG30-KF-AS9
ASV2088	0	10	0	0	0	0	k__Bacteria;p__Pseudomonadota;c__Alphaproteobacteria;o__Caulobacterales;f__Caulobacteraceae;g__Asticcacaulis;s__unclassified_Asticcacaulis
ASV2089	10	0	0	0	0	0	k__Bacteria;p__Pseudomonadota;c__Alphaproteobacteria;o__Acetobacterales;f__Acetobacteraceae
ASV2090	5	0	5	0	0	0	k__Bacteria;p__Actinomycetota;c__MB-A2-108;o__unclassified_MB-A2-108;f__unclassified_MB-A2-108;g__unclassified_MB-A2-108;s__unclassified_MB-A2-108
ASV2091	0	10	0	0	0	0	k__Bacteria;p__Actinomycetota;c__Thermoleophilia;o__Solirubrobacterales;f__Solirubrobacteraceae;g__Patulibacter
ASV2092	0	10	0	0	0	0	k__Bacteria;p__Verrucomicrobiota;c__Verrucomicrobiia;o__Chthoniobacterales;f__Chthoniobacteraceae;g__Candidatus_Udaeobacter;s__unclassified_Candidatus_Udaeobacter
ASV2093	10	0	0	0	0	0	k__Bacteria;p__Pseudomonadota;c__Gammaproteobacteria;o__Burkholderiales;f__Methylophilaceae;g__Pseudomethylobacillus;s__unclassified_Pseudomethylobacillus
ASV2094	10	0	0	0	0	0	k__Bacteria;p__Pseudomonadota;c__Alphaproteobacteria;o__Hyphomicrobiales;f__Xanthobacteraceae;g__unclassified_Xanthobacteraceae;s__unclassified_Xanthobacteraceae
ASV2095	10	0	0	0	0	0	k__Bacteria;p__Actinomycetota;c__Acidimicrobiia;o__Microtrichales;f__Ilumatobacteraceae;g__CL500-29_marine_group;s__'Hevea_brasiliensis'_phytoplasma
ASV2096	0	6	4	0	0	0	k__Bacteria;p__NB1-j;c__unclassified_NB1-j;o__unclassified_NB1-j;f__unclassified_NB1-j;g__unclassified_NB1-j;s__unclassified_NB1-j
ASV2097	10	0	0	0	0	0	k__Bacteria;p__Pseudomonadota;c__Gammaproteobacteria;o__Burkholderiales;f__Comamonadaceae
ASV2098	0	10	0	0	0	0	k__Bacteria;p__Armatimonadota;c__unclassified_Armatimonadota;o__unclassified_Armatimonadota;f__unclassified_Armatimonadota;g__unclassified_Armatimonadota;s__unclassified_Armatimonadota
ASV2099	0	10	0	0	0	0	k__Bacteria;p__Actinomycetota;c__Actinobacteria;o__FFCH16263;f__unclassified_FFCH16263;g__unclassified_FFCH16263;s__unclassified_FFCH16263
ASV2100	0	10	0	0	0	0	k__Bacteria;p__Pseudomonadota;c__Gammaproteobacteria;o__Burkholderiales;f__Comamonadaceae;g__Variovorax
ASV2101	0	10	0	0	0	0	Unassigned
ASV2102	0	10	0	0	0	0	k__Bacteria;p__Planctomycetota;c__Planctomycetes;o__Isosphaerales;f__Isosphaeraceae
ASV2103	0	10	0	0	0	0	k__Bacteria;p__Bacillota;c__Clostridia;o__Oscillospirales;f__Oscillospiraceae;g__UCG-005;s__unclassified_UCG-005
ASV2104	0	10	0	0	0	0	k__Bacteria;p__Bacillota;c__Bacilli;o__Lactobacillales;f__Lactobacillaceae;g__Lactiplantibacillus
ASV2105	0	10	0	0	0	0	k__Bacteria;p__Chloroflexota;c__TK10;o__unclassified_TK10;f__unclassified_TK10;g__unclassified_TK10;s__unclassified_TK10
ASV2106	0	10	0	0	0	0	k__Bacteria;p__Bacteroidota;c__Bacteroidia;o__Flavobacteriales;f__Flavobacteriaceae;g__Flavobacterium
ASV2107	0	0	0	0	0	10	k__Bacteria;p__Bacillota;c__Bacilli;o__Paenibacillales;f__Paenibacillaceae;g__Paenibacillus;s__Paenibacillus_sacheonensis
ASV2108	0	10	0	0	0	0	k__Bacteria;p__Myxococcota;c__Polyangiia;o__Polyangiales;f__BIrii41;g__unclassified_BIrii41;s__unclassified_BIrii41
ASV2109	0	0	0	0	0	10	k__Bacteria
ASV2110	0	10	0	0	0	0	k__Bacteria;p__Actinomycetota;c__Thermoleophilia;o__Gaiellales;f__Gaiellaceae;g__Gaiella;s__actinobacterium_WWH12
ASV2111	0	0	10	0	0	0	k__Bacteria;p__Myxococcota;c__Polyangiia;o__Polyangiales;f__Polyangiaceae;g__Minicystis;s__unclassified_Minicystis
ASV2112	0	0	10	0	0	0	k__Bacteria;p__Acidobacteriota;c__Vicinamibacteria;o__Vicinamibacterales;f__unclassified_Vicinamibacterales;g__unclassified_Vicinamibacterales;s__Acidobacteria_bacterium_SCN_69-37
ASV2113	0	0	10	0	0	0	k__Bacteria;p__Actinomycetota;c__Actinobacteria;o__Frankiales;f__Acidothermaceae;g__Acidothermus;s__Actinomycetales_bacterium
ASV2114	0	0	10	0	0	0	k__Bacteria;p__Pseudomonadota;c__Alphaproteobacteria;o__Hyphomicrobiales;f__Xanthobacteraceae;g__Rhodoplanes;s__unclassified_Rhodoplanes
ASV2115	0	0	10	0	0	0	k__Bacteria;p__Myxococcota;c__Polyangiia;o__Haliangiales;f__Haliangiaceae;g__unclassified_Haliangiaceae;s__unclassified_Haliangiaceae
ASV2116	0	0	10	0	0	0	k__Bacteria;p__Chloroflexota;c__Anaerolineae;o__Aggregatilineales;f__A4b;g__unclassified_A4b;s__unclassified_A4b
ASV2117	0	0	10	0	0	0	k__Bacteria;p__Chloroflexota;c__Anaerolineae;o__Aggregatilineales;f__A4b;g__unclassified_A4b;s__unclassified_A4b
ASV2118	0	0	10	0	0	0	k__Bacteria;p__Bacteroidota;c__Bacteroidia;o__Chitinophagales;f__Saprospiraceae;g__unclassified_Saprospiraceae;s__unclassified_Saprospiraceae
ASV2119	0	0	10	0	0	0	k__Bacteria;p__Pseudomonadota;c__Alphaproteobacteria;o__Hyphomicrobiales;f__Beijerinckiaceae;g__Methylocapsa
ASV2120	0	0	10	0	0	0	k__Bacteria;p__Actinomycetota;c__Actinobacteria;o__Frankiales;f__Sporichthyaceae;g__Sporichthya
ASV2121	0	0	10	0	0	0	k__Bacteria;p__Actinomycetota;c__Acidimicrobiia;o__Microtrichales;f__Iamiaceae;g__Aquihabitans;s__unclassified_Aquihabitans
ASV2122	0	0	10	0	0	0	k__Bacteria;p__Pseudomonadota;c__Gammaproteobacteria;o__unclassified_Gammaproteobacteria;f__unclassified_Gammaproteobacteria;g__Acidibacter;s__unclassified_Acidibacter
ASV2123	0	0	10	0	0	0	k__Bacteria;p__Pseudomonadota;c__Alphaproteobacteria;o__Hyphomicrobiales;f__Xanthobacteraceae;g__unclassified_Xanthobacteraceae;s__unclassified_Xanthobacteraceae
ASV2124	0	0	10	0	0	0	k__Bacteria;p__Bacteroidota;c__Bacteroidia;o__Flavobacteriales;f__Flavobacteriaceae;g__Flavobacterium
ASV2125	0	0	10	0	0	0	k__Bacteria;p__Verrucomicrobiota;c__Verrucomicrobiia;o__Chthoniobacterales;f__Chthoniobacteraceae;g__Chthoniobacter;s__unclassified_Chthoniobacter
ASV2126	0	0	10	0	0	0	k__Bacteria;p__Acidobacteriota;c__Acidobacteriae;o__Terriglobales;f__Acidobacteriaceae_(Subgroup_1);g__Granulicella;s__unclassified_Granulicella
ASV2128	0	0	10	0	0	0	k__Bacteria;p__Chloroflexota;c__Chloroflexia;o__Chloroflexales;f__Roseiflexaceae;g__unclassified_Roseiflexaceae;s__unclassified_Roseiflexaceae
ASV2129	0	0	10	0	0	0	k__Bacteria;p__Bacteroidota;c__Bacteroidia;o__Flavobacteriales;f__Flavobacteriaceae;g__Flavobacterium
ASV2132	0	0	10	0	0	0	k__Bacteria;p__Pseudomonadota;c__Alphaproteobacteria;o__Hyphomicrobiales;f__Xanthobacteraceae;g__Pseudolabrys;s__unclassified_Pseudolabrys
ASV2133	0	0	10	0	0	0	k__Bacteria;p__Pseudomonadota;c__Alphaproteobacteria;o__Rickettsiales;f__SM2D12;g__unclassified_SM2D12;s__unclassified_SM2D12
ASV2134	0	0	10	0	0	0	k__Bacteria;p__Acidobacteriota;c__Vicinamibacteria;o__Vicinamibacterales;f__Vicinamibacteraceae;g__unclassified_Vicinamibacteraceae;s__unclassified_Vicinamibacteraceae
ASV2143	0	10	0	0	0	0	k__Bacteria;p__Actinomycetota;c__Actinobacteria;o__Propionibacteriales;f__Nocardioidaceae;g__Marmoricola
ASV2144	0	10	0	0	0	0	k__Bacteria;p__Actinomycetota;c__Acidimicrobiia;o__Acidimicrobiales;f__Acidimicrobiaceae;g__Acidiferrimicrobium;s__unclassified_Acidiferrimicrobium
ASV2145	0	10	0	0	0	0	k__Bacteria;p__Acidobacteriota;c__Holophagae;o__Subgroup_7;f__unclassified_Subgroup_7;g__unclassified_Subgroup_7;s__unclassified_Subgroup_7
ASV2148	0	10	0	0	0	0	k__Bacteria;p__Acidobacteriota;c__Vicinamibacteria;o__Vicinamibacterales;f__unclassified_Vicinamibacterales;g__unclassified_Vicinamibacterales;s__unclassified_Vicinamibacterales
ASV2149	0	10	0	0	0	0	k__Bacteria;p__Pseudomonadota;c__Alphaproteobacteria;o__Hyphomicrobiales;f__Hyphomicrobiaceae;g__Pedomicrobium
ASV2150	0	10	0	0	0	0	k__Bacteria;p__Actinomycetota;c__Acidimicrobiia;o__Microtrichales;f__Iamiaceae;g__Aquihabitans;s__unclassified_Aquihabitans
ASV2152	0	10	0	0	0	0	k__Bacteria;p__Acidobacteriota;c__Acidobacteriae;o__Solibacterales;f__Solibacteraceae;g__Candidatus_Solibacter;s__unclassified_Candidatus_Solibacter
ASV2153	0	10	0	0	0	0	k__Bacteria;p__Methylomirabilota;c__Methylomirabilia;o__Rokubacteriales;f__unclassified_Rokubacteriales;g__unclassified_Rokubacteriales;s__unclassified_Rokubacteriales
ASV2156	0	10	0	0	0	0	k__Bacteria;p__Pseudomonadota;c__Alphaproteobacteria;o__Hyphomicrobiales;f__Xanthobacteraceae
ASV2157	0	10	0	0	0	0	k__Bacteria;p__Bacteroidota;c__Bacteroidia;o__Sphingobacteriales;f__Sphingobacteriaceae;g__Mucilaginibacter;s__Mucilaginibacter_sp._L356
ASV2158	0	10	0	0	0	0	k__Bacteria;p__Actinomycetota;c__Thermoleophilia;o__Solirubrobacterales;f__Solirubrobacteraceae;g__Paraconexibacter;s__unclassified_Paraconexibacter
ASV2159	10	0	0	0	0	0	k__Bacteria;p__Pseudomonadota;c__Gammaproteobacteria;o__Burkholderiales;f__Comamonadaceae
ASV2160	0	10	0	0	0	0	k__Bacteria;p__Bacillota;c__Bacilli;o__Bacillales;f__Bacillaceae;g__Peribacillus
ASV2162	10	0	0	0	0	0	k__Bacteria;p__Chloroflexota;c__KD4-96;o__unclassified_KD4-96;f__unclassified_KD4-96;g__unclassified_KD4-96;s__unclassified_KD4-96
ASV2163	10	0	0	0	0	0	k__Bacteria;p__Pseudomonadota;c__Alphaproteobacteria;o__Sphingomonadales;f__Sphingomonadaceae;g__Sphingomonas
ASV2167	10	0	0	0	0	0	k__Bacteria;p__Acidobacteriota;c__Holophagae;o__Subgroup_7;f__unclassified_Subgroup_7;g__unclassified_Subgroup_7;s__unclassified_Subgroup_7
ASV2168	10	0	0	0	0	0	k__Bacteria;p__Pseudomonadota;c__Gammaproteobacteria;o__Lysobacterales;f__Lysobacteraceae;g__Thermomonas;s__unclassified_Thermomonas
ASV2169	10	0	0	0	0	0	k__Bacteria;p__Pseudomonadota;c__Gammaproteobacteria;o__Lysobacterales;f__Lysobacteraceae;g__Lysobacter
ASV2170	0	10	0	0	0	0	k__Bacteria;p__Pseudomonadota;c__Alphaproteobacteria;o__Rickettsiales;f__SM2D12;g__unclassified_SM2D12;s__unclassified_SM2D12
ASV2171	0	10	0	0	0	0	k__Bacteria;p__Planctomycetota;c__Planctomycetes;o__Isosphaerales;f__Isosphaeraceae;g__unclassified_Isosphaeraceae;s__unclassified_Isosphaeraceae
ASV2172	10	0	0	0	0	0	k__Bacteria;p__Pseudomonadota;c__Alphaproteobacteria;o__Hyphomicrobiales;f__Xanthobacteraceae
ASV2173	10	0	0	0	0	0	k__Bacteria;p__Pseudomonadota;c__Alphaproteobacteria;o__Hyphomicrobiales;f__Xanthobacteraceae;g__unclassified_Xanthobacteraceae;s__unclassified_Xanthobacteraceae
ASV2174	10	0	0	0	0	0	k__Bacteria;p__Pseudomonadota;c__Gammaproteobacteria;o__Burkholderiales;f__Comamonadaceae
ASV2175	0	0	10	0	0	0	k__Bacteria;p__Actinomycetota;c__Actinobacteria;o__Mycobacteriales;f__Nocardiaceae;g__Rhodococcus
ASV2178	0	0	10	0	0	0	k__Bacteria;p__Verrucomicrobiota;c__Verrucomicrobiia;o__Pedosphaerales;f__Pedosphaeraceae;g__unclassified_Pedosphaeraceae;s__unclassified_Pedosphaeraceae
ASV2179	0	0	10	0	0	0	k__Bacteria;p__Actinomycetota;c__Thermoleophilia;o__Solirubrobacterales;f__Solirubrobacteraceae
ASV2183	0	0	10	0	0	0	k__Bacteria;p__Planctomycetota;c__Pla4_lineage;o__unclassified_Pla4_lineage;f__unclassified_Pla4_lineage;g__unclassified_Pla4_lineage;s__unclassified_Pla4_lineage
ASV2186	0	0	10	0	0	0	k__Bacteria;p__Bacteroidota;c__Bacteroidia;o__Chitinophagales;f__Saprospiraceae;g__unclassified_Saprospiraceae
ASV2187	0	0	10	0	0	0	k__Bacteria;p__Myxococcota;c__Polyangiia;o__Polyangiales
ASV2188	0	0	10	0	0	0	k__Bacteria;p__Planctomycetota;c__Phycisphaerae;o__Tepidisphaerales;f__WD2101_soil_group;g__unclassified_WD2101_soil_group;s__unclassified_WD2101_soil_group
ASV2189	0	0	10	0	0	0	k__Bacteria;p__Chloroflexota;c__Chloroflexia;o__Thermomicrobiales;f__JG30-KF-CM45;g__unclassified_JG30-KF-CM45;s__unclassified_JG30-KF-CM45
ASV2190	0	0	10	0	0	0	k__Bacteria;p__Chloroflexota;c__SHA-26;o__unclassified_SHA-26;f__unclassified_SHA-26;g__unclassified_SHA-26;s__unclassified_SHA-26
ASV2191	0	10	0	0	0	0	k__Bacteria;p__Chloroflexota;c__TK10;o__unclassified_TK10;f__unclassified_TK10;g__unclassified_TK10;s__unclassified_TK10
ASV2192	0	0	10	0	0	0	k__Bacteria;p__Actinomycetota;c__Thermoleophilia;o__Solirubrobacterales;f__Solirubrobacteraceae;g__Baekduia;s__unclassified_Baekduia
ASV2193	0	0	10	0	0	0	k__Bacteria;p__Bacteroidota;c__Bacteroidia;o__Chitinophagales;f__Chitinophagaceae;g__Puia;s__Flavitalea_antarctica
ASV2194	0	10	0	0	0	0	k__Bacteria;p__Gemmatimonadota;c__Gemmatimonadia;o__Gemmatimonadales;f__Gemmatimonadaceae;g__Gemmatimonas;s__unclassified_Gemmatimonas
ASV2195	0	10	0	0	0	0	k__Bacteria;p__Actinomycetota;c__Thermoleophilia;o__Gaiellales;f__unclassified_Gaiellales;g__unclassified_Gaiellales;s__unclassified_Gaiellales
ASV2196	0	0	10	0	0	0	k__Bacteria;p__Pseudomonadota;c__Alphaproteobacteria;o__Caulobacterales;f__Caulobacteraceae;g__unclassified_Caulobacteraceae;s__unclassified_Caulobacteraceae
ASV2197	0	0	10	0	0	0	k__Bacteria;p__Actinomycetota;c__Thermoleophilia;o__Solirubrobacterales;f__67-14;g__unclassified_67-14
ASV2198	0	0	10	0	0	0	k__Bacteria;p__Bdellovibrionota;c__Oligoflexia;o__Oligoflexales;f__Oligoflexaceae;g__Oligoflexus;s__unclassified_Oligoflexus
ASV2199	0	10	0	0	0	0	k__Bacteria;p__Actinomycetota;c__Acidimicrobiia;o__Acidimicrobiales;f__Acidimicrobiaceae;g__Acidiferrimicrobium;s__unclassified_Acidiferrimicrobium
ASV2200	0	10	0	0	0	0	k__Bacteria;p__Actinomycetota;c__Thermoleophilia;o__unclassified_Thermoleophilia;f__unclassified_Thermoleophilia;g__unclassified_Thermoleophilia;s__unclassified_Thermoleophilia
ASV2201	0	10	0	0	0	0	k__Bacteria;p__Pseudomonadota;c__Alphaproteobacteria;o__Hyphomicrobiales;f__Hyphomicrobiaceae;g__Pedomicrobium;s__unclassified_Pedomicrobium
ASV2202	0	10	0	0	0	0	k__Bacteria;p__Pseudomonadota;c__Alphaproteobacteria;o__Hyphomicrobiales;f__Rhizobiaceae
ASV2203	0	10	0	0	0	0	k__Bacteria;p__Actinomycetota;c__Thermoleophilia;o__Solirubrobacterales;f__Solirubrobacteraceae;g__Patulibacter;s__Patulibacter_ginsengiterrae
ASV2204	0	10	0	0	0	0	k__Bacteria;p__Actinomycetota;c__Thermoleophilia;o__Solirubrobacterales;f__67-14;g__unclassified_67-14;s__unclassified_67-14
ASV2205	0	10	0	0	0	0	k__Bacteria;p__Actinomycetota;c__Acidimicrobiia;o__Acidimicrobiales;f__Acidimicrobiaceae;g__Acidiferrimicrobium;s__unclassified_Acidiferrimicrobium
ASV2206	0	10	0	0	0	0	k__Bacteria;p__Chloroflexota;c__Ktedonobacteria;o__Ktedonobacterales;f__Ktedonobacteraceae;g__HSB_OF53-F07;s__unclassified_HSB_OF53-F07
ASV2207	0	0	9	0	0	0	k__Bacteria;p__Actinomycetota;c__Actinobacteria;o__Mycobacteriales;f__Mycobacteriaceae;g__Mycobacterium
ASV2208	0	0	9	0	0	0	k__Bacteria;p__Planctomycetota;c__Planctomycetes;o__Gemmatales;f__Gemmataceae;g__unclassified_Gemmataceae;s__unclassified_Gemmataceae
ASV2209	0	0	9	0	0	0	k__Bacteria;p__Acidobacteriota;c__Vicinamibacteria;o__Vicinamibacterales;f__unclassified_Vicinamibacterales;g__unclassified_Vicinamibacterales;s__unclassified_Vicinamibacterales
ASV2210	0	0	9	0	0	0	k__Bacteria;p__Pseudomonadota;c__Gammaproteobacteria;o__Lysobacterales;f__Rhodanobacteraceae;g__Chujaibacter;s__unclassified_Chujaibacter
ASV2211	0	0	9	0	0	0	k__Bacteria;p__Planctomycetota;c__Planctomycetes;o__Gemmatales;f__Gemmataceae;g__Gemmata
ASV2212	0	0	9	0	0	0	k__Bacteria;p__Pseudomonadota;c__Gammaproteobacteria;o__Enterobacterales
ASV2213	0	0	9	0	0	0	k__Bacteria;p__Pseudomonadota;c__Alphaproteobacteria;o__Hyphomicrobiales;f__Xanthobacteraceae
ASV2214	0	0	9	0	0	0	k__Bacteria;p__Actinomycetota;c__Thermoleophilia;o__Solirubrobacterales
ASV2218	0	0	9	0	0	0	k__Bacteria;p__Acidobacteriota;c__Acidobacteriae;o__Terriglobales;f__Acidobacteriaceae_(Subgroup_1)
ASV2219	0	0	9	0	0	0	k__Bacteria;p__Planctomycetota;c__Planctomycetes;o__Isosphaerales;f__Isosphaeraceae
ASV2220	0	9	0	0	0	0	k__Bacteria;p__Myxococcota;c__Polyangiia;o__Polyangiales;f__BIrii41;g__unclassified_BIrii41;s__unclassified_BIrii41
ASV2221	0	9	0	0	0	0	k__Bacteria;p__Verrucomicrobiota;c__Verrucomicrobiia;o__Chthoniobacterales;f__Chthoniobacteraceae;g__Candidatus_Udaeobacter;s__unclassified_Candidatus_Udaeobacter
ASV2222	0	9	0	0	0	0	k__Bacteria;p__Actinomycetota;c__Acidimicrobiia;o__Microtrichales;f__unclassified_Microtrichales;g__unclassified_Microtrichales;s__unclassified_Microtrichales
ASV2223	0	9	0	0	0	0	k__Bacteria;p__Acidobacteriota;c__Blastocatellia;o__Pyrinomonadales;f__Pyrinomonadaceae
ASV2224	0	9	0	0	0	0	k__Bacteria;p__Pseudomonadota;c__Alphaproteobacteria;o__Reyranellales;f__Reyranellaceae;g__Reyranella
ASV2225	0	9	0	0	0	0	k__Bacteria;p__Pseudomonadota;c__Alphaproteobacteria;o__Sphingomonadales;f__Sphingomonadaceae;g__Sphingomonas
ASV2226	0	9	0	0	0	0	k__Bacteria;p__Actinomycetota;c__Thermoleophilia;o__Gaiellales;f__unclassified_Gaiellales;g__unclassified_Gaiellales;s__bacterium_Ellin6515
ASV2227	0	9	0	0	0	0	k__Bacteria;p__Acidobacteriota;c__Vicinamibacteria;o__Vicinamibacterales;f__unclassified_Vicinamibacterales;g__unclassified_Vicinamibacterales;s__Acidobacteria_bacterium_WX27
ASV2228	0	9	0	0	0	0	k__Bacteria;p__Pseudomonadota;c__Alphaproteobacteria;o__Hyphomicrobiales;f__Beijerinckiaceae
ASV2229	0	9	0	0	0	0	k__Bacteria;p__Pseudomonadota;c__Gammaproteobacteria;o__Burkholderiales;f__SC-I-84;g__unclassified_SC-I-84
ASV2230	0	9	0	0	0	0	k__Bacteria;p__Actinomycetota;c__Actinobacteria;o__Frankiales;f__Frankiaceae;g__Frankia
ASV2231	0	9	0	0	0	0	k__Bacteria;p__Acidobacteriota;c__Vicinamibacteria;o__Vicinamibacterales;f__unclassified_Vicinamibacterales;g__unclassified_Vicinamibacterales;s__unclassified_Vicinamibacterales
ASV2232	0	9	0	0	0	0	k__Bacteria;p__Actinomycetota;c__Acidimicrobiia;o__Microtrichales;f__Microtrichaceae;g__unclassified_Microtrichaceae;s__unclassified_Microtrichaceae
ASV2233	0	9	0	0	0	0	k__Bacteria;p__Chloroflexota;c__Ktedonobacteria;o__Ktedonobacterales;f__Ktedonobacteraceae;g__Dictyobacter;s__unclassified_Dictyobacter
ASV2234	0	9	0	0	0	0	k__Bacteria;p__Chloroflexota;c__Chloroflexia;o__Chloroflexales;f__Roseiflexaceae;g__unclassified_Roseiflexaceae;s__unclassified_Roseiflexaceae
ASV2235	0	9	0	0	0	0	k__Bacteria;p__Chloroflexota;c__KD4-96;o__unclassified_KD4-96;f__unclassified_KD4-96;g__unclassified_KD4-96;s__unclassified_KD4-96
ASV2236	0	9	0	0	0	0	Unassigned
ASV2237	0	9	0	0	0	0	k__Bacteria;p__Pseudomonadota;c__Gammaproteobacteria;o__Burkholderiales;f__Alcaligenaceae;g__Pusillibacter;s__unclassified_Pusillibacter
ASV2238	0	9	0	0	0	0	k__Bacteria;p__Verrucomicrobiota;c__Verrucomicrobiia;o__Verrucomicrobiales;f__Verrucomicrobiaceae;g__Prosthecobacter;s__unclassified_Prosthecobacter
ASV2239	0	0	9	0	0	0	k__Bacteria;p__Verrucomicrobiota;c__Verrucomicrobiia;o__Chthoniobacterales;f__Chthoniobacteraceae;g__Chthoniobacter;s__bacterium_Ellin506
ASV2241	0	0	9	0	0	0	k__Bacteria;p__Actinomycetota;c__Thermoleophilia;o__Solirubrobacterales;f__Solirubrobacteraceae;g__Baekduia;s__unclassified_Baekduia
ASV2242	0	0	9	0	0	0	k__Bacteria;p__Acidobacteriota;c__Subgroup_5;o__unclassified_Subgroup_5;f__unclassified_Subgroup_5;g__unclassified_Subgroup_5;s__unclassified_Subgroup_5
ASV2243	0	0	9	0	0	0	k__Bacteria;p__Verrucomicrobiota;c__Verrucomicrobiia;o__Chthoniobacterales;f__Chthoniobacteraceae;g__Chthoniobacter
ASV2244	0	9	0	0	0	0	k__Bacteria;p__Pseudomonadota;c__Alphaproteobacteria;o__Hyphomicrobiales;f__Xanthobacteraceae;g__unclassified_Xanthobacteraceae
ASV2245	0	9	0	0	0	0	k__Bacteria;p__Pseudomonadota;c__Gammaproteobacteria;o__Burkholderiales;f__Oxalobacteraceae;g__Massilia
ASV2246	0	9	0	0	0	0	k__Bacteria;p__Actinomycetota;c__Thermoleophilia;o__Solirubrobacterales;f__Solirubrobacteraceae;g__Solirubrobacter;s__unclassified_Solirubrobacter
ASV2248	0	0	9	0	0	0	k__Bacteria;p__Pseudomonadota;c__Gammaproteobacteria;o__Lysobacterales;f__Rhodanobacteraceae;g__Rhodanobacter
ASV2249	0	0	9	0	0	0	k__Bacteria;p__Pseudomonadota;c__Alphaproteobacteria;o__Tistrellales;f__Geminicoccaceae;g__Candidatus_Alysiosphaera;s__unclassified_Candidatus_Alysiosphaera
ASV2250	0	0	9	0	0	0	k__Bacteria;p__Myxococcota;c__Polyangiia;o__Polyangiales;f__Polyangiaceae;g__Pajaroellobacter;s__unclassified_Pajaroellobacter
ASV2251	0	0	9	0	0	0	k__Bacteria;p__Acidobacteriota;c__Acidobacteriae;o__Terriglobales;f__Acidobacteriaceae_(Subgroup_1)
ASV2252	0	0	6	0	0	0	k__Bacteria;p__Myxococcota;c__Polyangiia;o__Polyangiales;f__Polyangiaceae;g__Pajaroellobacter;s__unclassified_Pajaroellobacter
ASV2263	0	9	0	0	0	0	k__Bacteria;p__Bacteroidota;c__Bacteroidia;o__Chitinophagales;f__Chitinophagaceae;g__Ferruginibacter;s__unclassified_Ferruginibacter
ASV2264	0	9	0	0	0	0	k__Bacteria;p__Pseudomonadota;c__Gammaproteobacteria;o__Lysobacterales;f__Rhodanobacteraceae;g__Rhodanobacter;s__unclassified_Rhodanobacter
ASV2268	0	0	9	0	0	0	k__Bacteria
ASV2269	0	0	9	0	0	0	k__Bacteria;p__Actinomycetota;c__Actinobacteria;o__Micromonosporales;f__Micromonosporaceae
ASV2270	0	0	9	0	0	0	k__Bacteria;p__Chloroflexota;c__KD4-96;o__unclassified_KD4-96;f__unclassified_KD4-96;g__unclassified_KD4-96;s__unclassified_KD4-96
ASV2271	0	0	9	0	0	0	k__Bacteria;p__Actinomycetota;c__Thermoleophilia;o__Gaiellales;f__Gaiellaceae;g__Gaiella
ASV2277	0	0	9	0	0	0	k__Bacteria;p__Chloroflexota;c__Chloroflexia;o__Thermomicrobiales;f__JG30-KF-CM45;g__unclassified_JG30-KF-CM45;s__unclassified_JG30-KF-CM45
ASV2278	0	0	9	0	0	0	k__Bacteria;p__Verrucomicrobiota;c__Verrucomicrobiia;o__Chthoniobacterales;f__Chthoniobacteraceae;g__Chthoniobacter;s__Verrucomicrobia_bacterium_SCGC_AG-212-E04
ASV2279	0	0	9	0	0	0	k__Bacteria;p__Pseudomonadota;c__Alphaproteobacteria;o__Caulobacterales;f__Caulobacteraceae;g__unclassified_Caulobacteraceae;s__unclassified_Caulobacteraceae
ASV2280	0	0	0	0	0	9	k__Bacteria;p__Pseudomonadota;c__Gammaproteobacteria;o__Burkholderiales;f__Oxalobacteraceae;g__Herminiimonas
ASV2283	0	3	0	0	0	0	k__Bacteria;p__Bacteroidota;c__Bacteroidia;o__Bacteroidales;f__Prevotellaceae;g__Prevotella;s__Prevotella_melaninogenica
ASV2286	0	0	0	0	9	0	k__Bacteria
ASV2287	0	0	0	0	9	0	k__Bacteria;p__Bacillota;c__Bacilli;o__Lactobacillales;f__Enterococcaceae;g__Enterococcus
ASV2290	0	0	0	0	9	0	k__Bacteria;p__Pseudomonadota;c__Gammaproteobacteria;o__Burkholderiales;f__Oxalobacteraceae;g__Duganella
ASV2291	0	4	0	0	0	5	k__Bacteria;p__Chloroflexota;c__P2-11E;o__unclassified_P2-11E;f__unclassified_P2-11E;g__unclassified_P2-11E;s__unclassified_P2-11E
ASV2292	0	0	0	0	0	9	k__Bacteria;p__Pseudomonadota;c__Alphaproteobacteria;o__Hyphomicrobiales;f__Rhizobiaceae
ASV2293	0	0	0	0	0	9	k__Bacteria;p__Pseudomonadota;c__Gammaproteobacteria;o__Burkholderiales;f__Oxalobacteraceae;g__Herminiimonas;s__unclassified_Herminiimonas
ASV2296	0	0	0	0	9	0	k__Bacteria;p__Bacteroidota;c__Bacteroidia;o__Flavobacteriales;f__Flavobacteriaceae;g__Flavobacterium
ASV2297	0	0	0	0	9	0	k__Bacteria;p__Actinomycetota;c__Actinobacteria;o__Kitasatosporales;f__Streptomycetaceae;g__Streptomyces
ASV2298	0	0	0	0	9	0	k__Bacteria;p__Verrucomicrobiota;c__Verrucomicrobiia;o__Chthoniobacterales;f__Chthoniobacteraceae;g__Candidatus_Udaeobacter;s__unclassified_Candidatus_Udaeobacter
ASV2299	0	9	0	0	0	0	k__Bacteria;p__Planctomycetota;c__Planctomycetes;o__Isosphaerales;f__Isosphaeraceae;g__Aquisphaera;s__unclassified_Aquisphaera
ASV2300	0	9	0	0	0	0	k__Bacteria;p__Acidobacteriota;c__Blastocatellia;o__Pyrinomonadales;f__Pyrinomonadaceae;g__RB41;s__unclassified_RB41
ASV2301	0	9	0	0	0	0	k__Bacteria;p__Verrucomicrobiota;c__Verrucomicrobiia;o__Chthoniobacterales;f__Chthoniobacteraceae;g__Chthoniobacter;s__unclassified_Chthoniobacter
ASV2302	0	9	0	0	0	0	k__Bacteria;p__Planctomycetota;c__Planctomycetes;o__Isosphaerales;f__Isosphaeraceae
ASV2303	0	9	0	0	0	0	k__Bacteria;p__Verrucomicrobiota;c__Verrucomicrobiia;o__Chthoniobacterales;f__Xiphinematobacteraceae;g__Candidatus_Xiphinematobacter;s__unclassified_Candidatus_Xiphinematobacter
ASV2304	0	9	0	0	0	0	k__Bacteria;p__Planctomycetota;c__Planctomycetes;o__Gemmatales;f__Gemmataceae;g__unclassified_Gemmataceae;s__unclassified_Gemmataceae
ASV2305	0	9	0	0	0	0	k__Bacteria;p__Pseudomonadota;c__Gammaproteobacteria;o__Burkholderiales;f__Comamonadaceae;g__Aquabacterium
ASV2306	0	9	0	0	0	0	k__Bacteria;p__Planctomycetota;c__Planctomycetes;o__Gemmatales;f__Gemmataceae;g__unclassified_Gemmataceae;s__unclassified_Gemmataceae
ASV2307	0	9	0	0	0	0	k__Bacteria;p__Pseudomonadota;c__Alphaproteobacteria;o__Holosporales;f__Holosporaceae;g__unclassified_Holosporaceae;s__unclassified_Holosporaceae
ASV2310	0	9	0	0	0	0	k__Bacteria;p__Pseudomonadota;c__Gammaproteobacteria;o__Burkholderiales;f__SC-I-84;g__unclassified_SC-I-84;s__unclassified_SC-I-84
ASV2311	0	9	0	0	0	0	k__Bacteria;p__Verrucomicrobiota;c__Verrucomicrobiia;o__Chthoniobacterales;f__Xiphinematobacteraceae;g__Candidatus_Xiphinematobacter;s__unclassified_Candidatus_Xiphinematobacter
ASV2312	0	0	9	0	0	0	k__Bacteria;p__Bacteroidota;c__Bacteroidia;o__Cytophagales;f__Microscillaceae;g__Chryseotalea;s__unclassified_Chryseotalea
ASV2313	0	0	9	0	0	0	k__Bacteria;p__Pseudomonadota;c__Gammaproteobacteria;o__Lysobacterales;f__Lysobacteraceae;g__unclassified_Lysobacteraceae;s__unclassified_Lysobacteraceae
ASV2314	0	0	9	0	0	0	k__Bacteria;p__Patescibacteria;c__Saccharimonadia;o__Saccharimonadales;f__unclassified_Saccharimonadales;g__unclassified_Saccharimonadales;s__unclassified_Saccharimonadales
ASV2315	0	0	0	0	4	5	k__Bacteria;p__Bacteroidota;c__Bacteroidia;o__Chitinophagales;f__Chitinophagaceae;g__Rurimicrobium;s__unclassified_Rurimicrobium
ASV2316	0	0	0	0	9	0	k__Bacteria;p__Pseudomonadota;c__Gammaproteobacteria;o__Burkholderiales;f__Oxalobacteraceae;g__Duganella
ASV2317	0	0	0	0	9	0	k__Bacteria;p__Actinomycetota;c__Actinobacteria;o__Micrococcales;f__Microbacteriaceae;g__Microbacterium
ASV2318	0	9	0	0	0	0	k__Bacteria;p__Myxococcota;c__Myxococcia;o__Myxococcales;f__Myxococcaceae;g__unclassified_Myxococcaceae;s__unclassified_Myxococcaceae
ASV2319	0	9	0	0	0	0	k__Bacteria;p__Actinomycetota;c__Acidimicrobiia;o__Microtrichales;f__Iamiaceae;g__Iamia;s__unclassified_Iamia
ASV2320	0	0	0	2	5	0	k__Bacteria
ASV2321	0	0	0	9	0	0	k__Bacteria;p__Actinomycetota;c__Actinobacteria;o__Micrococcales
ASV2322	0	9	0	0	0	0	k__Bacteria;p__Acidobacteriota;c__Holophagae;o__Subgroup_7;f__unclassified_Subgroup_7;g__unclassified_Subgroup_7;s__unclassified_Subgroup_7
ASV2323	0	9	0	0	0	0	k__Bacteria;p__Actinomycetota;c__Acidimicrobiia;o__Acidimicrobiales;f__Acidimicrobiaceae;g__unclassified_Acidimicrobiaceae;s__unclassified_Acidimicrobiaceae
ASV2324	0	9	0	0	0	0	k__Bacteria;p__Acidobacteriota;c__Acidobacteriae;o__Bryobacterales;f__Bryobacteraceae;g__Bryobacter;s__unclassified_Bryobacter
ASV2325	0	9	0	0	0	0	k__Bacteria;p__Acidobacteriota;c__Acidobacteriae;o__Terriglobales;f__unclassified_Terriglobales;g__unclassified_Terriglobales;s__unclassified_Terriglobales
ASV2326	9	0	0	0	0	0	k__Bacteria;p__Pseudomonadota;c__Alphaproteobacteria;o__Hyphomicrobiales;f__Rhizobiaceae;g__Phyllobacterium
ASV2327	9	0	0	0	0	0	k__Bacteria;p__Bacteroidota;c__Bacteroidia;o__Sphingobacteriales;f__Sphingobacteriaceae;g__Mucilaginibacter
ASV2328	0	9	0	0	0	0	k__Bacteria;p__Actinomycetota;c__Thermoleophilia;o__Solirubrobacterales;f__67-14;g__unclassified_67-14;s__unclassified_67-14
ASV2329	0	9	0	0	0	0	k__Bacteria;p__Verrucomicrobiota;c__Verrucomicrobiia;o__Chthoniobacterales;f__Chthoniobacteraceae;g__Candidatus_Udaeobacter;s__unclassified_Candidatus_Udaeobacter
ASV2330	0	9	0	0	0	0	k__Bacteria;p__Deinococcota;c__Deinococci;o__Deinococcales;f__Deinococcaceae;g__Deinococcus;s__Deinococcus_aerolatus
ASV2331	0	9	0	0	0	0	k__Bacteria
ASV2332	0	9	0	0	0	0	k__Bacteria;p__Chloroflexota;c__Ktedonobacteria;o__C0119;f__unclassified_C0119;g__unclassified_C0119;s__unclassified_C0119
ASV2333	0	9	0	0	0	0	k__Bacteria;p__Chloroflexota;c__Chloroflexia;o__Chloroflexales;f__Roseiflexaceae;g__unclassified_Roseiflexaceae;s__unclassified_Roseiflexaceae
ASV2334	4	5	0	0	0	0	k__Bacteria;p__Bacillota;c__Bacilli;o__Paenibacillales;f__Paenibacillaceae;g__Ammoniphilus;s__unclassified_Ammoniphilus
ASV2335	9	0	0	0	0	0	k__Bacteria;p__Pseudomonadota;c__Gammaproteobacteria;o__Pseudomonadales;f__Moraxellaceae;g__Aquirhabdus
ASV2336	0	9	0	0	0	0	k__Bacteria;p__Pseudomonadota;c__Gammaproteobacteria;o__Burkholderiales;f__Burkholderiaceae
ASV2337	0	9	0	0	0	0	k__Bacteria;p__Planctomycetota;c__Planctomycetes;o__Gemmatales;f__Gemmataceae;g__Gemmata;s__unclassified_Gemmata
ASV2338	9	0	0	0	0	0	k__Bacteria;p__Actinomycetota;c__Actinobacteria;o__Kitasatosporales;f__Streptomycetaceae;g__Streptomyces
ASV2339	9	0	0	0	0	0	k__Bacteria;p__Actinomycetota;c__Actinobacteria;o__Micrococcales;f__Microbacteriaceae;g__Curtobacterium
ASV2340	9	0	0	0	0	0	k__Bacteria;p__Pseudomonadota;c__Alphaproteobacteria;o__Sphingomonadales;f__Sphingomonadaceae;g__Sphingopyxis
ASV2341	9	0	0	0	0	0	k__Bacteria;p__Actinomycetota;c__Thermoleophilia;o__Gaiellales
[truncated: 1,895 more rows]
